# Supplementary material for: Bis(μ2-iso­propyl­imido-κ2 N:N)bis­[(η5-cyclo­penta­dien­yl)(ethenolato-κO)titanium(IV)]
Source: Acta Crystallogr Sect E Struct Rep Online. 2013 Dec 14;70(Pt 1):m16. doi: 10.1107/S1600536813033072 (PMC3914052; doi:10.1107/S1600536813033072)
Supplement: Supplementary file 1 [file e-70-00m16-sup1.cif]

##############################################################################
#                                                                            #
# This CIF contains the data in a paper accepted for publication in          #
# Acta Crystallographica Section E. It conforms to the requirements of       #
# Notes for Authors for Acta Crystallographica Section E, and has been       #
# peer reviewed under the auspices of the IUCr Commission on Journals.       #
#                                                                            #
# Full details of the Crystallographic Information File format               #
# are given in the paper "The Crystallographic Information File (CIF):       #
# a New Standard Archive File for Crystallography" by S. R. Hall, F. H.      #
# Allen and I. D. Brown [Acta Cryst. (1991), A47, 655-685].                  #
#                                                                            #
# The current version of the core CIF dictionary is obtainable from          #
# ftp://ftp.iucr.org/pub/cif_core.dic.                                       #
#                                                                            #
# Software is freely available for graphical display of the structure(s)     #
# in this CIF. For information consult the CIF software page                 #
# http://www.iucr.org/resources/cif/software.                                #
#                                                                            #
# This file may be used for bona fide research purposes within the           #
# scientific community so long as proper attribution is given to the journal # 
# article from which it was obtained.                                        #
#                                                                            #
##############################################################################
data_I
_audit_creation_method     SHELXL-97
_database_code_depnum_ccdc_archive     'CCDC 975548'
_chemical_name_systematic
;\
Bis(\m~2~-isopropylimido-\k^2^<i>N</i>:<i>N</i>)bis[(\h^5^-\
cyclopentadienyl)(ethenolato-\k<i>O</i>)titanium(IV)]
;
_chemical_name_common     ?
_chemical_formula_moiety     'C20 H30 N2 O2 Ti2'
_chemical_formula_sum     'C20 H30 N2 O2 Ti2'
_chemical_formula_iupac     '[Ti2 (C5 H5)2 (C3 H7 N)2 (C2 H3 O)2]'
_chemical_formula_weight     426.26
_chemical_melting_point     ?
_symmetry_cell_setting     monoclinic
_symmetry_space_group_name_H-M     'P 21/n'
_space_group_name_Hall     '-P 2yn'
loop_
    _symmetry_equiv_pos_as_xyz
    'x, y, z'
    '-x+1/2, y+1/2, -z+1/2'
    '-x, -y, -z'
    'x-1/2, -y-1/2, z-1/2'
_cell_length_a     13.8746(4)
_cell_length_b     9.7484(2)
_cell_length_c     16.3264(4)
_cell_angle_alpha     90.00
_cell_angle_beta     106.593(2)
_cell_angle_gamma     90.00
_cell_volume     2116.27(9)
_cell_formula_units_Z     4
_cell_measurement_reflns_used     4113
_cell_measurement_theta_min     2.53
_cell_measurement_theta_max     29.5
_cell_measurement_temperature     150(2)
_exptl_crystal_description     prism
_exptl_crystal_colour     brown
_exptl_crystal_size_max     0.50
_exptl_crystal_size_mid     0.40
_exptl_crystal_size_min     0.25
_exptl_crystal_density_diffrn     1.338
_exptl_crystal_density_meas     ?
_exptl_crystal_density_method     'not measured'
_exptl_crystal_F_000     896
_exptl_absorpt_coefficient_mu     0.770
_exptl_absorpt_correction_type     none
_exptl_absorpt_process_details     ?
_exptl_absorpt_correction_T_min     ?
_exptl_absorpt_correction_T_max     ?
_exptl_special_details
;
;
_diffrn_ambient_temperature     150(2)
_diffrn_radiation_type     MoK\a
_diffrn_radiation_wavelength     0.71073
_diffrn_radiation_source     'fine-focus sealed tube'
_diffrn_radiation_monochromator     graphite
_diffrn_measurement_device_type     'Stoe IPDS II'
_diffrn_measurement_method     'omega scans'
_diffrn_detector_area_resol_mean     ?
_diffrn_reflns_number     32869
_diffrn_reflns_av_R_equivalents     0.0307
_diffrn_reflns_av_sigmaI/netI     0.0140
_diffrn_reflns_theta_min     1.70
_diffrn_reflns_theta_max     27.00
_diffrn_reflns_theta_full     27.00
_diffrn_measured_fraction_theta_max     0.998
_diffrn_measured_fraction_theta_full     0.998
_diffrn_reflns_limit_h_min     -17
_diffrn_reflns_limit_h_max     17
_diffrn_reflns_limit_k_min     -12
_diffrn_reflns_limit_k_max     12
_diffrn_reflns_limit_l_min     -20
_diffrn_reflns_limit_l_max     20
_diffrn_standards_number     0
_diffrn_standards_interval_count     .
_diffrn_standards_interval_time     .
_diffrn_standards_decay_%     ?
_refine_special_details
;
Refinement of <i>F</i>^2^ against ALL reflections. The weighted <i>R</i>-factor
<i>wR</i> and goodness of fit <i>S</i> are based on <i>F</i>^2^, conventional
<i>R</i>-factors <i>R</i> are based on <i>F</i>, with <i>F</i> set to zero for
negative <i>F</i>^2^. The threshold expression of <i>F</i>^2^ >
\s(<i>F</i>^2^) is used only for calculating <i>R</i>-factors(gt) <i>etc</i>.
and is not relevant to the choice of reflections for refinement.
<i>R</i>-factors based on <i>F</i>^2^ are statistically about twice as large
as those based on <i>F</i>, and <i>R</i>- factors based on ALL data will be
even larger.
;
_reflns_number_total     4625
_reflns_number_gt     4211
_reflns_threshold_expression     I>2\s(I)
_refine_ls_structure_factor_coef     Fsqd
_refine_ls_matrix_type     full
_refine_ls_R_factor_all     0.0261
_refine_ls_R_factor_gt     0.0238
_refine_ls_wR_factor_gt     0.0684
_refine_ls_wR_factor_ref     0.0693
_refine_ls_goodness_of_fit_ref     1.050
_refine_ls_restrained_S_all     1.050
_refine_ls_number_reflns     4625
_refine_ls_number_parameters     239
_refine_ls_number_restraints     0
_refine_ls_hydrogen_treatment     constr
_refine_ls_weighting_scheme     calc
_refine_ls_weighting_details
         'calc w=1/[\s^2^(Fo^2^)+(0.0485P)^2^+0.2691P] where P=(Fo^2^+2Fc^2^)/3'
_atom_sites_solution_hydrogens     geom
_atom_sites_solution_primary     direct
_atom_sites_solution_secondary     difmap
_refine_ls_shift/su_max     0.002
_refine_ls_shift/su_mean     0.000
_refine_diff_density_max     0.410
_refine_diff_density_min     -0.365
_refine_ls_extinction_method     none
_refine_ls_extinction_coef     ?
loop_
    _atom_type_symbol
    _atom_type_description
    _atom_type_scat_dispersion_real
    _atom_type_scat_dispersion_imag
    _atom_type_scat_source
    'C' 'C' 0.0033 0.0016
                         'International Tables Vol C Tables 4.2.6.8 and 6.1.1.4'
    'H' 'H' 0.0000 0.0000
                         'International Tables Vol C Tables 4.2.6.8 and 6.1.1.4'
    'N' 'N' 0.0061 0.0033
                         'International Tables Vol C Tables 4.2.6.8 and 6.1.1.4'
    'O' 'O' 0.0106 0.0060
                         'International Tables Vol C Tables 4.2.6.8 and 6.1.1.4'
    'Ti' 'Ti' 0.2776 0.4457
                         'International Tables Vol C Tables 4.2.6.8 and 6.1.1.4'
_computing_data_collection     'X-AREA (Stoe & Cie, 2005)'
_computing_cell_refinement     'X-AREA (Stoe & Cie, 2005)'
_computing_data_reduction     'X-AREA (Stoe & Cie, 2005)'
_computing_structure_solution     'SHELXS97 (Sheldrick, 2008)'
_computing_structure_refinement     'SHELXL97 (Sheldrick, 2008)'
_computing_molecular_graphics     'XP in SHELXTL (Sheldrick, 2008)'
_computing_publication_material     'SHELXTL (Sheldrick, 2008)'
loop_
    _atom_site_type_symbol
    _atom_site_label
    _atom_site_fract_x
    _atom_site_fract_y
    _atom_site_fract_z
    _atom_site_U_iso_or_equiv
    _atom_site_adp_type
    _atom_site_calc_flag
    _atom_site_refinement_flags
    _atom_site_occupancy
    _atom_site_symmetry_multiplicity
    _atom_site_disorder_assembly
    _atom_site_disorder_group
    C C1 1.00508(9) 0.81266(12) 0.07526(8) 0.0264(2) Uani d . 1 1 . .
    H H1 1.0139 0.8211 0.0199 0.032 Uiso calc R 1 1 . .
    C C2 1.04722(11) 0.90582(14) 0.13237(9) 0.0398(3) Uani d . 1 1 . .
    H H2A 1.0400 0.9008 0.1884 0.048 Uiso calc R 1 1 . .
    H H2B 1.0849 0.9783 0.1176 0.048 Uiso calc R 1 1 . .
    C C3 1.10447(9) 0.42926(12) 0.16322(7) 0.0237(2) Uani d . 1 1 . .
    H H3 1.0485 0.4372 0.1903 0.028 Uiso calc R 1 1 . .
    C C4 1.14785(12) 0.28630(14) 0.18057(9) 0.0406(3) Uani d . 1 1 . .
    H H4A 1.0950 0.2187 0.1567 0.061 Uiso calc R 1 1 . .
    H H4B 1.1743 0.2723 0.2424 0.061 Uiso calc R 1 1 . .
    H H4C 1.2023 0.2753 0.1539 0.061 Uiso calc R 1 1 . .
    C C5 1.18229(11) 0.53813(14) 0.20265(8) 0.0344(3) Uani d . 1 1 . .
    H H5A 1.2402 0.5285 0.1801 0.052 Uiso calc R 1 1 . .
    H H5B 1.2043 0.5268 0.2649 0.052 Uiso calc R 1 1 . .
    H H5C 1.1526 0.6294 0.1884 0.052 Uiso calc R 1 1 . .
    C C6 0.83879(9) 0.43737(12) 0.13292(7) 0.0252(2) Uani d . 1 1 . .
    H H6 0.8677 0.4425 0.1931 0.030 Uiso calc R 1 1 . .
    C C7 0.77320(9) 0.53364(12) 0.08185(8) 0.0273(2) Uani d . 1 1 . .
    H H7 0.7498 0.6153 0.1015 0.033 Uiso calc R 1 1 . .
    C C8 0.74794(9) 0.48839(13) -0.00364(8) 0.0273(2) Uani d . 1 1 . .
    H H8 0.7049 0.5344 -0.0516 0.033 Uiso calc R 1 1 . .
    C C9 0.79764(8) 0.36312(12) -0.00555(7) 0.0249(2) Uani d . 1 1 . .
    H H9 0.7938 0.3094 -0.0549 0.030 Uiso calc R 1 1 . .
    C C10 0.85404(8) 0.33132(12) 0.07872(7) 0.0241(2) Uani d . 1 1 . .
    H H10 0.8951 0.2525 0.0961 0.029 Uiso calc R 1 1 . .
    C C11 0.49256(11) -0.21964(14) 0.14913(8) 0.0350(3) Uani d . 1 1 . .
    H H11 0.4293 -0.2371 0.1088 0.042 Uiso calc R 1 1 . .
    C C12 0.54472(15) -0.32585(17) 0.18746(11) 0.0544(4) Uani d . 1 1 . .
    H H12A 0.6083 -0.3125 0.2281 0.065 Uiso calc R 1 1 . .
    H H12B 0.5188 -0.4160 0.1745 0.065 Uiso calc R 1 1 . .
    C C13 0.69659(8) -0.08443(12) 0.03329(7) 0.0232(2) Uani d . 1 1 . .
    H H13 0.6907 -0.1851 0.0212 0.028 Uiso calc R 1 1 . .
    C C14 0.75543(10) -0.02130(15) -0.02278(9) 0.0331(3) Uani d . 1 1 . .
    H H14A 0.7197 -0.0378 -0.0830 0.050 Uiso calc R 1 1 . .
    H H14B 0.8224 -0.0631 -0.0093 0.050 Uiso calc R 1 1 . .
    H H14C 0.7622 0.0777 -0.0122 0.050 Uiso calc R 1 1 . .
    C C15 0.75381(10) -0.06547(16) 0.12745(8) 0.0356(3) Uani d . 1 1 . .
    H H15A 0.7647 0.0326 0.1400 0.053 Uiso calc R 1 1 . .
    H H15B 0.8189 -0.1123 0.1397 0.053 Uiso calc R 1 1 . .
    H H15C 0.7146 -0.1045 0.1631 0.053 Uiso calc R 1 1 . .
    C C16 0.59925(10) 0.27006(13) 0.09822(8) 0.0324(3) Uani d . 1 1 . .
    H H16 0.6481 0.2876 0.0689 0.039 Uiso calc R 1 1 . .
    C C17 0.61833(10) 0.21581(14) 0.18150(8) 0.0344(3) Uani d . 1 1 . .
    H H17 0.6823 0.1899 0.2179 0.041 Uiso calc R 1 1 . .
    C C18 0.52699(10) 0.20677(13) 0.20118(7) 0.0311(3) Uani d . 1 1 . .
    H H18 0.5181 0.1745 0.2535 0.037 Uiso calc R 1 1 . .
    C C19 0.45087(9) 0.25346(12) 0.13058(8) 0.0278(2) Uani d . 1 1 . .
    H H19 0.3812 0.2576 0.1264 0.033 Uiso calc R 1 1 . .
    C C20 0.49548(10) 0.29353(12) 0.06639(8) 0.0290(2) Uani d . 1 1 . .
    H H20 0.4614 0.3297 0.0118 0.035 Uiso calc R 1 1 . .
    N N1 1.06135(7) 0.44839(9) 0.07062(6) 0.02088(18) Uani d . 1 1 . .
    N N2 0.59469(7) -0.02696(9) 0.01025(6) 0.02089(19) Uani d . 1 1 . .
    O O1 0.95030(6) 0.70628(8) 0.08943(5) 0.02590(17) Uani d . 1 1 . .
    O O2 0.52192(6) -0.08863(9) 0.16262(5) 0.02749(18) Uani d . 1 1 . .
    Ti Ti1 0.924511(14) 0.532856(19) 0.036855(12) 0.01873(7) Uani d . 1 1 . .
    Ti Ti2 0.520839(14) 0.05278(2) 0.083057(12) 0.01907(7) Uani d . 1 1 . .
loop_
    _atom_site_aniso_label
    _atom_site_aniso_U_11
    _atom_site_aniso_U_22
    _atom_site_aniso_U_33
    _atom_site_aniso_U_12
    _atom_site_aniso_U_13
    _atom_site_aniso_U_23
    C1 0.0297(6) 0.0218(5) 0.0307(6) -0.0005(4) 0.0136(5) 0.0008(4)
    C2 0.0497(8) 0.0313(7) 0.0409(7) -0.0158(6) 0.0170(6) -0.0048(5)
    C3 0.0243(5) 0.0265(5) 0.0189(5) 0.0013(4) 0.0038(4) 0.0020(4)
    C4 0.0452(8) 0.0312(7) 0.0392(7) 0.0105(6) 0.0020(6) 0.0085(5)
    C5 0.0363(7) 0.0388(7) 0.0224(6) -0.0076(5) -0.0010(5) -0.0016(5)
    C6 0.0251(5) 0.0286(6) 0.0236(5) -0.0064(4) 0.0095(4) 0.0016(4)
    C7 0.0257(6) 0.0252(6) 0.0347(6) -0.0023(4) 0.0143(5) 0.0006(4)
    C8 0.0207(5) 0.0302(6) 0.0295(6) -0.0024(4) 0.0049(4) 0.0067(5)
    C9 0.0241(5) 0.0252(5) 0.0255(5) -0.0081(4) 0.0073(4) -0.0012(4)
    C10 0.0229(5) 0.0214(5) 0.0287(5) -0.0040(4) 0.0085(4) 0.0035(4)
    C11 0.0456(7) 0.0327(7) 0.0274(6) -0.0083(5) 0.0115(5) 0.0013(5)
    C12 0.0804(12) 0.0327(8) 0.0472(9) 0.0012(8) 0.0135(8) 0.0030(6)
    C13 0.0202(5) 0.0248(5) 0.0243(5) 0.0029(4) 0.0056(4) 0.0009(4)
    C14 0.0251(6) 0.0422(7) 0.0344(7) 0.0009(5) 0.0125(5) 0.0040(5)
    C15 0.0239(6) 0.0536(8) 0.0260(6) 0.0080(5) 0.0018(5) 0.0013(5)
    C16 0.0336(6) 0.0290(6) 0.0376(7) -0.0114(5) 0.0151(5) -0.0100(5)
    C17 0.0317(6) 0.0356(7) 0.0307(6) -0.0024(5) 0.0006(5) -0.0136(5)
    C18 0.0449(7) 0.0275(6) 0.0219(5) 0.0021(5) 0.0112(5) -0.0057(4)
    C19 0.0324(6) 0.0229(5) 0.0304(6) 0.0021(4) 0.0128(5) -0.0038(4)
    C20 0.0398(7) 0.0203(5) 0.0272(6) -0.0017(5) 0.0102(5) -0.0002(4)
    N1 0.0226(4) 0.0200(4) 0.0188(4) -0.0035(3) 0.0040(4) 0.0004(3)
    N2 0.0197(4) 0.0225(5) 0.0204(4) 0.0011(3) 0.0057(4) 0.0004(3)
    O1 0.0328(4) 0.0215(4) 0.0257(4) -0.0057(3) 0.0119(3) -0.0039(3)
    O2 0.0341(4) 0.0281(4) 0.0199(4) -0.0015(3) 0.0071(3) 0.0021(3)
    Ti1 0.02048(11) 0.01844(11) 0.01757(11) -0.00347(7) 0.00591(8) -0.00093(6)
    Ti2 0.02010(11) 0.02133(11) 0.01558(10) 0.00042(7) 0.00478(8) -0.00092(6)
_geom_special_details
;
All e.s.d.'s (except the e.s.d. in the dihedral angle between two l.s. planes)
are estimated using the full covariance matrix. The cell e.s.d.'s are taken
into account individually in the estimation of e.s.d.'s in distances, angles
and torsion angles; correlations between e.s.d.'s in cell parameters are only
used when they are defined by crystal symmetry. An approximate (isotropic)
treatment of cell e.s.d.'s is used for estimating e.s.d.'s involving l.s.
planes.
;
loop_
    _geom_bond_atom_site_label_1
    _geom_bond_atom_site_label_2
    _geom_bond_site_symmetry_2
    _geom_bond_distance
    _geom_bond_publ_flag
    C1 C2 . 1.3133(18) ?
    C1 O1 . 1.3443(14) ?
    C1 H1 . 0.9500 ?
    C2 H2A . 0.9500 ?
    C2 H2B . 0.9500 ?
    C3 N1 . 1.4703(14) ?
    C3 C4 . 1.5124(17) ?
    C3 C5 . 1.5197(17) ?
    C3 H3 . 1.0000 ?
    C4 H4A . 0.9800 ?
    C4 H4B . 0.9800 ?
    C4 H4C . 0.9800 ?
    C5 H5A . 0.9800 ?
    C5 H5B . 0.9800 ?
    C5 H5C . 0.9800 ?
    C6 C7 . 1.4039(17) ?
    C6 C10 . 1.4155(16) ?
    C6 Ti1 . 2.4096(11) ?
    C6 H6 . 0.9500 ?
    C7 C8 . 1.4093(18) ?
    C7 Ti1 . 2.4140(12) ?
    C7 H7 . 0.9500 ?
    C8 C9 . 1.4071(17) ?
    C8 Ti1 . 2.3878(11) ?
    C8 H8 . 0.9500 ?
    C9 C10 . 1.4094(16) ?
    C9 Ti1 . 2.3706(11) ?
    C9 H9 . 0.9500 ?
    C10 Ti1 . 2.3801(11) ?
    C10 H10 . 0.9500 ?
    C11 C12 . 1.315(2) ?
    C11 O2 . 1.3395(16) ?
    C11 H11 . 0.9500 ?
    C12 H12A . 0.9500 ?
    C12 H12B . 0.9500 ?
    C13 N2 . 1.4665(14) ?
    C13 C14 . 1.5198(16) ?
    C13 C15 . 1.5267(16) ?
    C13 H13 . 1.0000 ?
    C14 H14A . 0.9800 ?
    C14 H14B . 0.9800 ?
    C14 H14C . 0.9800 ?
    C15 H15A . 0.9800 ?
    C15 H15B . 0.9800 ?
    C15 H15C . 0.9800 ?
    C16 C20 . 1.4028(18) ?
    C16 C17 . 1.4118(19) ?
    C16 Ti2 . 2.3617(12) ?
    C16 H16 . 0.9500 ?
    C17 C18 . 1.3963(19) ?
    C17 Ti2 . 2.3869(12) ?
    C17 H17 . 0.9500 ?
    C18 C19 . 1.3986(18) ?
    C18 Ti2 . 2.4262(11) ?
    C18 H18 . 0.9500 ?
    C19 C20 . 1.4158(16) ?
    C19 Ti2 . 2.4087(11) ?
    C19 H19 . 0.9500 ?
    C20 Ti2 . 2.3773(12) ?
    C20 H20 . 0.9500 ?
    N1 Ti1 3_765 1.8296(9) ?
    N1 Ti1 . 1.9972(10) ?
    N2 Ti2 3_655 1.8864(9) ?
    N2 Ti2 . 1.9398(9) ?
    O1 Ti1 . 1.8834(8) ?
    O2 Ti2 . 1.8913(8) ?
    Ti1 N1 3_765 1.8296(9) ?
    Ti1 Ti1 3_765 2.7725(4) ?
    Ti2 N2 3_655 1.8864(9) ?
    Ti2 Ti2 3_655 2.8022(4) ?
loop_
    _geom_angle_atom_site_label_1
    _geom_angle_atom_site_label_2
    _geom_angle_atom_site_label_3
    _geom_angle_site_symmetry_1
    _geom_angle_site_symmetry_3
    _geom_angle
    _geom_angle_publ_flag
    C2 C1 O1 . . 124.77(11) ?
    C2 C1 H1 . . 117.6 ?
    O1 C1 H1 . . 117.6 ?
    C1 C2 H2A . . 120.0 ?
    C1 C2 H2B . . 120.0 ?
    H2A C2 H2B . . 120.0 ?
    N1 C3 C4 . . 109.44(10) ?
    N1 C3 C5 . . 112.22(9) ?
    C4 C3 C5 . . 111.57(10) ?
    N1 C3 H3 . . 107.8 ?
    C4 C3 H3 . . 107.8 ?
    C5 C3 H3 . . 107.8 ?
    C3 C4 H4A . . 109.5 ?
    C3 C4 H4B . . 109.5 ?
    H4A C4 H4B . . 109.5 ?
    C3 C4 H4C . . 109.5 ?
    H4A C4 H4C . . 109.5 ?
    H4B C4 H4C . . 109.5 ?
    C3 C5 H5A . . 109.5 ?
    C3 C5 H5B . . 109.5 ?
    H5A C5 H5B . . 109.5 ?
    C3 C5 H5C . . 109.5 ?
    H5A C5 H5C . . 109.5 ?
    H5B C5 H5C . . 109.5 ?
    C7 C6 C10 . . 107.71(10) ?
    C7 C6 Ti1 . . 73.25(6) ?
    C10 C6 Ti1 . . 71.67(6) ?
    C7 C6 H6 . . 126.1 ?
    C10 C6 H6 . . 126.1 ?
    Ti1 C6 H6 . . 120.7 ?
    C6 C7 C8 . . 108.34(11) ?
    C6 C7 Ti1 . . 72.91(7) ?
    C8 C7 Ti1 . . 71.91(7) ?
    C6 C7 H7 . . 125.8 ?
    C8 C7 H7 . . 125.8 ?
    Ti1 C7 H7 . . 121.1 ?
    C9 C8 C7 . . 107.98(10) ?
    C9 C8 Ti1 . . 72.13(6) ?
    C7 C8 Ti1 . . 73.96(7) ?
    C9 C8 H8 . . 126.0 ?
    C7 C8 H8 . . 126.0 ?
    Ti1 C8 H8 . . 119.7 ?
    C8 C9 C10 . . 107.96(10) ?
    C8 C9 Ti1 . . 73.47(6) ?
    C10 C9 Ti1 . . 73.11(6) ?
    C8 C9 H9 . . 126.0 ?
    C10 C9 H9 . . 126.0 ?
    Ti1 C9 H9 . . 119.3 ?
    C9 C10 C6 . . 108.01(10) ?
    C9 C10 Ti1 . . 72.37(6) ?
    C6 C10 Ti1 . . 73.96(6) ?
    C9 C10 H10 . . 126.0 ?
    C6 C10 H10 . . 126.0 ?
    Ti1 C10 H10 . . 119.5 ?
    C12 C11 O2 . . 124.91(14) ?
    C12 C11 H11 . . 117.5 ?
    O2 C11 H11 . . 117.5 ?
    C11 C12 H12A . . 120.0 ?
    C11 C12 H12B . . 120.0 ?
    H12A C12 H12B . . 120.0 ?
    N2 C13 C14 . . 109.58(9) ?
    N2 C13 C15 . . 113.45(9) ?
    C14 C13 C15 . . 110.07(10) ?
    N2 C13 H13 . . 107.9 ?
    C14 C13 H13 . . 107.9 ?
    C15 C13 H13 . . 107.9 ?
    C13 C14 H14A . . 109.5 ?
    C13 C14 H14B . . 109.5 ?
    H14A C14 H14B . . 109.5 ?
    C13 C14 H14C . . 109.5 ?
    H14A C14 H14C . . 109.5 ?
    H14B C14 H14C . . 109.5 ?
    C13 C15 H15A . . 109.5 ?
    C13 C15 H15B . . 109.5 ?
    H15A C15 H15B . . 109.5 ?
    C13 C15 H15C . . 109.5 ?
    H15A C15 H15C . . 109.5 ?
    H15B C15 H15C . . 109.5 ?
    C20 C16 C17 . . 107.95(11) ?
    C20 C16 Ti2 . . 73.39(7) ?
    C17 C16 Ti2 . . 73.68(7) ?
    C20 C16 H16 . . 126.0 ?
    C17 C16 H16 . . 126.0 ?
    Ti2 C16 H16 . . 118.8 ?
    C18 C17 C16 . . 108.20(11) ?
    C18 C17 Ti2 . . 74.68(7) ?
    C16 C17 Ti2 . . 71.73(7) ?
    C18 C17 H17 . . 125.9 ?
    C16 C17 H17 . . 125.9 ?
    Ti2 C17 H17 . . 119.5 ?
    C17 C18 C19 . . 108.13(11) ?
    C17 C18 Ti2 . . 71.60(7) ?
    C19 C18 Ti2 . . 72.50(7) ?
    C17 C18 H18 . . 125.9 ?
    C19 C18 H18 . . 125.9 ?
    Ti2 C18 H18 . . 121.7 ?
    C18 C19 C20 . . 108.23(11) ?
    C18 C19 Ti2 . . 73.87(7) ?
    C20 C19 Ti2 . . 71.58(7) ?
    C18 C19 H19 . . 125.9 ?
    C20 C19 H19 . . 125.9 ?
    Ti2 C19 H19 . . 120.4 ?
    C16 C20 C19 . . 107.48(11) ?
    C16 C20 Ti2 . . 72.18(7) ?
    C19 C20 Ti2 . . 74.01(7) ?
    C16 C20 H20 . . 126.3 ?
    C19 C20 H20 . . 126.3 ?
    Ti2 C20 H20 . . 119.4 ?
    C3 N1 Ti1 . 3_765 151.07(8) ?
    C3 N1 Ti1 . . 114.31(7) ?
    Ti1 N1 Ti1 3_765 . 92.75(4) ?
    C13 N2 Ti2 . 3_655 133.70(7) ?
    C13 N2 Ti2 . . 129.43(7) ?
    Ti2 N2 Ti2 3_655 . 94.16(4) ?
    C1 O1 Ti1 . . 131.09(7) ?
    C11 O2 Ti2 . . 129.76(8) ?
    N1 Ti1 O1 3_765 . 106.79(4) ?
    N1 Ti1 N1 3_765 . 87.25(4) ?
    O1 Ti1 N1 . . 101.68(4) ?
    N1 Ti1 C9 3_765 . 93.65(4) ?
    O1 Ti1 C9 . . 142.01(4) ?
    N1 Ti1 C9 . . 111.16(4) ?
    N1 Ti1 C10 3_765 . 121.55(4) ?
    O1 Ti1 C10 . . 130.56(4) ?
    N1 Ti1 C10 . . 90.95(4) ?
    C9 Ti1 C10 . . 34.52(4) ?
    N1 Ti1 C8 3_765 . 97.76(4) ?
    O1 Ti1 C8 . . 109.60(4) ?
    N1 Ti1 C8 . . 145.17(4) ?
    C9 Ti1 C8 . . 34.40(4) ?
    C10 Ti1 C8 . . 57.08(4) ?
    N1 Ti1 C6 3_765 . 150.56(4) ?
    O1 Ti1 C6 . . 96.60(4) ?
    N1 Ti1 C6 . . 105.55(4) ?
    C9 Ti1 C6 . . 57.12(4) ?
    C10 Ti1 C6 . . 34.37(4) ?
    C8 Ti1 C6 . . 56.77(4) ?
    N1 Ti1 C7 3_765 . 129.22(4) ?
    O1 Ti1 C7 . . 85.81(4) ?
    N1 Ti1 C7 . . 139.30(4) ?
    C9 Ti1 C7 . . 56.86(4) ?
    C10 Ti1 C7 . . 56.70(4) ?
    C8 Ti1 C7 . . 34.13(4) ?
    C6 Ti1 C7 . . 33.84(4) ?
    N1 Ti1 Ti1 3_765 3_765 46.02(3) ?
    O1 Ti1 Ti1 . 3_765 109.66(3) ?
    N1 Ti1 Ti1 . 3_765 41.24(3) ?
    C9 Ti1 Ti1 . 3_765 107.58(3) ?
    C10 Ti1 Ti1 . 3_765 110.93(3) ?
    C8 Ti1 Ti1 . 3_765 132.88(3) ?
    C6 Ti1 Ti1 . 3_765 140.16(3) ?
    C7 Ti1 Ti1 . 3_765 164.44(3) ?
    N2 Ti2 O2 3_655 . 107.20(4) ?
    N2 Ti2 N2 3_655 . 85.84(4) ?
    O2 Ti2 N2 . . 103.11(4) ?
    N2 Ti2 C16 3_655 . 117.65(4) ?
    O2 Ti2 C16 . . 131.96(4) ?
    N2 Ti2 C16 . . 96.63(4) ?
    N2 Ti2 C20 3_655 . 88.59(4) ?
    O2 Ti2 C20 . . 140.36(4) ?
    N2 Ti2 C20 . . 114.35(4) ?
    C16 Ti2 C20 . . 34.43(5) ?
    N2 Ti2 C17 3_655 . 145.09(4) ?
    O2 Ti2 C17 . . 97.53(4) ?
    N2 Ti2 C17 . . 112.49(4) ?
    C16 Ti2 C17 . . 34.59(5) ?
    C20 Ti2 C17 . . 57.08(5) ?
    N2 Ti2 C19 3_655 . 92.34(4) ?
    O2 Ti2 C19 . . 107.19(4) ?
    N2 Ti2 C19 . . 148.75(4) ?
    C16 Ti2 C19 . . 56.89(4) ?
    C20 Ti2 C19 . . 34.41(4) ?
    C17 Ti2 C19 . . 56.31(4) ?
    N2 Ti2 C18 3_655 . 123.60(4) ?
    O2 Ti2 C18 . . 85.03(4) ?
    N2 Ti2 C18 . . 146.12(4) ?
    C16 Ti2 C18 . . 56.71(4) ?
    C20 Ti2 C18 . . 56.67(4) ?
    C17 Ti2 C18 . . 33.72(5) ?
    C19 Ti2 C18 . . 33.63(4) ?
    N2 Ti2 Ti2 3_655 3_655 43.66(3) ?
    O2 Ti2 Ti2 . 3_655 110.86(3) ?
    N2 Ti2 Ti2 . 3_655 42.18(3) ?
    C16 Ti2 Ti2 . 3_655 113.10(3) ?
    C20 Ti2 Ti2 . 3_655 105.60(3) ?
    C17 Ti2 Ti2 . 3_655 144.77(4) ?
    C19 Ti2 Ti2 . 3_655 128.26(3) ?
    C18 Ti2 Ti2 . 3_655 161.30(3) ?
data_Global
_journal_date_recd_electronic     2013-12-03
_journal_date_accepted     2013-12-06
_journal_name_full     'Acta Crystallographica, Section E'
_journal_year     2014
_journal_volume     70
_journal_issue      1
_journal_page_first     m16
_journal_page_last     m16
_journal_paper_category     QM
_journal_paper_doi     10.1107/S1600536813033072
_journal_coeditor_code     PK2508
_publ_contact_author_name     'Martin Haehnel'
_publ_contact_author_address
;
Leibniz-Institut f\"ur Katalyse e. V. an der Universit\"at Rostock
Albert-Einstein-Strasse 29a
18059 Rostock
Germany
;
_publ_contact_author_email     'martin.haehnel@catalysis.de'
_publ_contact_author_fax     '+49(381)128151354'
_publ_contact_author_phone     '+49(381)1281354'
_publ_section_title
;\
Bis(\m~2~-isopropylimido-\k^2^<i>N</i>:<i>N</i>)bis[(\h^5^-cyclopentadienyl)\
(ethenolato-\k<i>O</i>)titanium(IV)]
;
loop_
    _publ_author_name
    _publ_author_address
    'Haehnel, Martin'
;
Leibniz-Institut f\"ur Katalyse e. V. an der Universit\"at Rostock
Albert-Einstein-Strasse 29a
18059 Rostock
Germany
;
    'Spannenberg, Anke'
;
Leibniz-Institut f\"ur Katalyse e. V. an der Universit\"at Rostock
Albert-Einstein-Strasse 29a
18059 Rostock
Germany
;
    'Rosenthal, Uwe'
;
Leibniz-Institut f\"ur Katalyse e. V. an der Universit\"at Rostock
Albert-Einstein-Strasse 29a
18059 Rostock
Germany
;
