# Supplementary material for: Bis(μ2-iso­propyl­imido-κ2 N:N)bis­[(η5-cyclo­penta­dien­yl)(ethenolato-κO)titanium(IV)]
Source: Acta Crystallogr Sect E Struct Rep Online. 2013 Dec 14;70(Pt 1):m16. doi: 10.1107/S1600536813033072 (PMC3914052; doi:10.1107/S1600536813033072)
Supplement: Supplementary file 2 [file e-70-00m16-Isup2.hkl]

# 
# h,k,l, Fc-squared, Fo-squared, sigma(Fo-squared) and status flag 
# 
data_I
_shelx_title ' ks1366m in P2(1)/n' 
_shelx_refln_list_code          4 
_shelx_F_calc_maximum      192.08 
_exptl_crystal_F_000       896.00 
_reflns_d_resolution_high  0.7828 
 
loop_ 
 _symmetry_equiv_pos_as_xyz 
 'x, y, z' 
 '-x+1/2, y+1/2, -z+1/2' 
 '-x, -y, -z' 
 'x-1/2, -y-1/2, z-1/2' 
 
_cell_length_a    13.8746 
_cell_length_b     9.7484 
_cell_length_c    16.3264 
_cell_angle_alpha  90.000 
_cell_angle_beta  106.593 
_cell_angle_gamma  90.000 
 
_shelx_F_squared_multiplier     1.000 
 
loop_ 
 _refln_index_h 
 _refln_index_k 
 _refln_index_l 
 _refln_F_squared_calc 
 _refln_F_squared_meas 
 _refln_F_squared_sigma 
 _refln_observed_status 
   2   0   0    33734.73    39513.14    133.67 o 
   4   0   0    16432.34    17635.03    223.19 o 
   6   0   0      291.61      355.21      9.41 o 
   8   0   0       23.17       28.58      3.55 o 
  10   0   0        3.69        1.83      3.23 o 
  12   0   0     1017.47     1072.94     22.58 o 
  14   0   0       10.17       14.23      4.45 o 
  16   0   0        7.32        8.44      5.01 o 
   2   1   0     1141.38     1304.91      9.75 o 
   3   1   0       16.47       49.60      4.57 o 
   4   1   0     2879.71     3177.09     39.00 o 
   5   1   0      258.37      280.27      3.87 o 
   6   1   0      298.56      364.78      6.04 o 
   7   1   0     1212.50     1392.17     17.06 o 
   8   1   0       31.10       45.59      2.69 o 
   9   1   0        4.37        5.33      2.53 o 
  10   1   0       39.29       38.75      2.64 o 
  11   1   0      816.12      768.75      8.76 o 
  12   1   0       34.19       40.78      3.04 o 
  13   1   0      281.11      314.37      3.80 o 
  14   1   0      137.81      128.15      3.30 o 
  15   1   0       23.99       21.14      3.53 o 
  16   1   0        0.56        0.63      3.76 o 
   0   2   0    14617.65    15720.83     51.63 o 
   1   2   0     1019.72     1107.50      8.92 o 
   2   2   0     3719.33     4418.02     33.41 o 
   3   2   0    15567.90    16320.02     93.68 o 
   4   2   0     2836.71     3112.09     31.45 o 
   5   2   0     7897.78     8079.98     98.13 o 
   6   2   0     6231.17     6781.33     83.82 o 
   7   2   0      514.32      457.37      4.52 o 
   8   2   0      421.98      405.53      3.62 o 
   9   2   0      345.64      329.64      3.40 o 
  10   2   0        0.28        2.15      2.58 o 
  11   2   0       73.34       62.41      2.81 o 
  12   2   0     1631.99     1742.02     16.68 o 
  13   2   0       35.10       35.93      2.91 o 
  14   2   0        0.73        1.32      3.19 o 
  15   2   0      140.59      151.79      3.76 o 
  16   2   0        1.90        4.65      3.51 o 
   1   3   0    11978.09    12511.03     71.64 o 
   2   3   0      754.74      938.32     10.37 o 
   3   3   0     4739.27     4979.58     55.39 o 
   4   3   0     5515.55     5578.80     53.15 o 
   5   3   0      376.03      412.27      4.59 o 
   6   3   0      386.45      384.25      4.02 o 
   7   3   0     1146.27     1209.48      9.42 o 
   8   3   0       42.17       34.82      2.71 o 
   9   3   0        3.35        4.74      2.59 o 
  10   3   0        5.82        5.18      2.55 o 
  11   3   0     1162.83     1156.21     12.81 o 
  12   3   0       16.33       18.74      2.82 o 
  13   3   0      563.04      609.24      5.11 o 
  14   3   0      447.80      464.28      4.14 o 
  15   3   0       13.46       15.43      3.63 o 
  16   3   0      223.32      237.18      4.27 o 
   0   4   0    18269.22    19487.74    171.38 o 
   1   4   0      315.84      372.54      4.88 o 
   2   4   0     1699.61     1723.72     17.10 o 
   3   4   0     3822.26     3643.69     41.06 o 
   4   4   0        0.88        3.14      2.49 o 
   5   4   0     1493.68     1303.05     15.52 o 
   6   4   0     3026.77     3187.03     37.65 o 
   7   4   0       10.65       13.55      2.61 o 
   8   4   0        5.65       11.68      2.42 o 
   9   4   0      278.03      310.50      3.63 o 
  10   4   0       18.75       26.90      2.85 o 
  11   4   0       13.77       16.74      2.83 o 
  12   4   0      726.96      748.03     11.08 o 
  13   4   0        2.87        4.11      3.07 o 
  14   4   0        8.96        6.79      3.31 o 
  15   4   0      927.33      932.83     11.26 o 
  16   4   0       38.73       38.40      4.00 o 
   1   5   0      740.88      757.41     11.67 o 
   2   5   0     4971.15     4990.31     55.67 o 
   3   5   0      181.44      207.90      3.87 o 
   4   5   0     5445.49     5241.80     63.32 o 
   5   5   0     1320.02     1328.59     14.13 o 
   6   5   0     1462.04     1399.58     11.78 o 
   7   5   0      699.24      731.77     10.92 o 
   8   5   0        0.65        2.63      2.72 o 
   9   5   0      744.22      735.68     10.41 o 
  10   5   0      231.44      204.72      3.45 o 
  11   5   0      165.73      153.68      3.46 o 
  12   5   0        1.75        2.24      2.93 o 
  13   5   0       50.01       53.13      3.26 o 
  14   5   0      542.74      554.56      5.77 o 
  15   5   0       19.25       20.40      3.71 o 
   0   6   0      771.80      725.49     15.61 o 
   1   6   0      969.50      965.61      8.68 o 
   2   6   0      986.27     1048.11     10.87 o 
   3   6   0     6622.02     6540.49     72.69 o 
   4   6   0       96.51       94.93      3.48 o 
   5   6   0     4316.52     4243.78     57.52 o 
   6   6   0      518.29      524.83      5.47 o 
   7   6   0     1842.31     1852.59     22.09 o 
   8   6   0       30.38       34.83      3.25 o 
   9   6   0      111.92      107.78      3.19 o 
  10   6   0       62.58       63.40      3.00 o 
  11   6   0      294.85      288.85      3.71 o 
  12   6   0      186.53      195.36      3.71 o 
  13   6   0        1.26        2.34      3.21 o 
  14   6   0      207.27      212.70      4.28 o 
   1   7   0     2665.86     2498.38     34.62 o 
   2   7   0      992.04      940.60      6.99 o 
   3   7   0      505.39      490.20      4.82 o 
   4   7   0     3615.63     3608.80     31.29 o 
   5   7   0      441.74      421.16      8.24 o 
   6   7   0     2991.40     2836.44     36.05 o 
   7   7   0      410.21      389.51      5.27 o 
   8   7   0       12.93       12.81      2.66 o 
   9   7   0        0.19       -2.18      2.99 o 
  10   7   0        4.02        4.15      3.23 o 
  11   7   0       37.98       38.64      3.27 o 
  12   7   0       58.94       60.56      3.53 o 
  13   7   0       61.12       59.67      3.66 o 
  14   7   0      122.16      126.84      4.29 o 
   0   8   0     4319.69     4182.67     16.22 o 
   1   8   0        1.66        2.93      3.21 o 
   2   8   0     2391.71     2390.56     23.10 o 
   3   8   0      610.53      606.71      6.57 o 
   4   8   0      630.53      631.27      4.94 o 
   5   8   0     1067.87     1035.57     11.70 o 
   6   8   0     1080.07     1046.45     12.61 o 
   7   8   0       29.66       21.03      3.46 o 
   8   8   0      145.65      144.48      3.68 o 
   9   8   0      420.58      417.53      5.43 o 
  10   8   0       15.69       18.75      3.38 o 
  11   8   0       23.65       29.12      3.62 o 
  12   8   0       51.17       51.38      3.92 o 
  13   8   0        4.71        5.12      3.83 o 
   1   9   0     1205.35     1180.91     21.26 o 
   2   9   0      169.36      183.39      3.88 o 
   3   9   0      116.31      112.24      4.05 o 
   4   9   0      412.50      423.36      4.64 o 
   5   9   0       29.20       32.94      3.44 o 
   6   9   0      201.44      199.98      3.70 o 
   7   9   0        2.38        0.66      3.57 o 
   8   9   0       43.36       39.79      3.61 o 
   9   9   0        0.13        2.22      3.83 o 
  10   9   0       68.78       68.13      4.04 o 
  11   9   0       79.86       79.26      4.60 o 
   0  10   0      685.64      696.95      8.60 o 
   1  10   0      115.93      131.71      3.96 o 
   2  10   0      152.16      148.98      4.12 o 
   3  10   0      239.15      237.47      4.41 o 
   4  10   0        3.95        5.60      3.44 o 
   5  10   0        9.55       12.54      3.71 o 
   6  10   0       28.04       23.18      4.12 o 
   7  10   0       36.40       41.77      3.90 o 
   8  10   0       79.01       78.30      4.28 o 
   9  10   0       31.30       33.34      4.22 o 
  10  10   0       13.73       14.32      4.25 o 
   1  11   0     1679.84     1718.37     19.01 o 
   2  11   0      342.57      352.00      5.31 o 
   3  11   0      408.33      390.57      7.08 o 
   4  11   0       57.32       52.77      4.05 o 
   5  11   0       73.79       79.68      4.59 o 
   6  11   0       74.71       84.30      4.46 o 
   7  11   0       35.85       36.96      4.40 o 
   0  12   0     1068.40      988.16     18.16 o 
   1  12   0        6.42        0.58      4.96 o 
   2  12   0      494.01      500.78      8.46 o 
   3  12   0        4.73        6.02      4.71 o 
   4  12   0       52.95       43.61      4.91 o 
 -17   0   1        4.09        0.48      5.51 o 
 -15   0   1       34.91       40.33      4.69 o 
 -13   0   1      502.12      535.30      6.91 o 
 -11   0   1     1188.68     1070.61     17.39 o 
  -9   0   1     9129.68     9185.88    129.84 o 
  -7   0   1    11580.40    11078.39    226.17 o 
  -5   0   1    14189.11    14482.46    375.25 o 
  -3   0   1    17453.92    19659.64    449.69 o 
  -1   0   1     1105.54     1422.36     24.42 o 
   1   0   1     1512.27     1830.85     21.08 o 
   3   0   1     4532.70     5106.02     39.57 o 
   5   0   1      581.79      482.09      5.99 o 
   7   0   1     5564.45     5308.39     82.99 o 
   9   0   1      445.74      522.60      6.39 o 
  11   0   1        2.50        8.87      3.51 o 
  13   0   1     3383.61     3403.79     59.72 o 
  15   0   1     1560.90     1620.39     18.25 o 
 -17   1   1        6.67        7.76      3.68 o 
 -16   1   1        9.11        7.40      3.18 o 
 -15   1   1      187.92      172.53      3.70 o 
 -14   1   1      254.70      252.31      3.52 o 
 -13   1   1      484.79      485.31      5.28 o 
 -12   1   1      110.93      120.43      3.11 o 
 -11   1   1      595.31      547.17      6.28 o 
 -10   1   1     2144.97     2204.51     19.51 o 
  -9   1   1      139.68      123.44      3.02 o 
  -8   1   1     9739.96     9479.98    123.28 o 
  -7   1   1       77.60       62.79      2.65 o 
  -6   1   1    13213.80    12812.46    135.19 o 
  -5   1   1     2312.30     2528.88     35.94 o 
  -4   1   1    16099.69    16664.39    224.42 o 
  -3   1   1     2904.59     3394.57     63.56 o 
  -2   1   1     3299.37     3893.53     32.83 o 
  -1   1   1     1835.38     2195.67     13.39 o 
   0   1   1      559.54      704.77      9.50 o 
   1   1   1     1155.36     1295.33     10.49 o 
   2   1   1      268.51      339.18      5.65 o 
   3   1   1      610.25      642.61      5.89 o 
   4   1   1     2061.68     2149.64     11.07 o 
   5   1   1     1508.50     1779.25     15.01 o 
   6   1   1     2106.51     1915.79     15.47 o 
   7   1   1      188.60      264.98      3.84 o 
   8   1   1     1208.65     1224.11     18.31 o 
   9   1   1      358.33      338.75      4.15 o 
  10   1   1        1.45        2.77      2.62 o 
  11   1   1      395.27      393.44      5.64 o 
  12   1   1      636.95      653.55      5.00 o 
  13   1   1        2.60        2.82      2.97 o 
  14   1   1     2544.29     2582.07     16.24 o 
  15   1   1       68.12       60.52      3.47 o 
  16   1   1      699.05      718.79      6.81 o 
 -16   2   1       39.21       37.44      3.44 o 
 -15   2   1       58.77       54.22      3.40 o 
 -14   2   1      159.03      167.37      3.35 o 
 -13   2   1      382.05      365.55      3.79 o 
 -12   2   1      527.00      575.38      6.39 o 
 -11   2   1       48.06       54.96      2.79 o 
 -10   2   1      864.41      850.27     11.35 o 
  -9   2   1     1803.06     1813.53     18.04 o 
  -8   2   1     2249.66     2411.93     17.48 o 
  -7   2   1     7227.54     6845.57     70.49 o 
  -6   2   1        2.58       13.34      2.25 o 
  -5   2   1     6395.26     6157.60     62.19 o 
  -4   2   1     4515.52     5007.81     54.38 o 
  -3   2   1        2.54        7.44      2.56 o 
  -2   2   1     1094.77     1269.35     13.31 o 
  -1   2   1     1949.01     2234.12     29.84 o 
   0   2   1      710.75      824.28     12.28 o 
   1   2   1     1804.92     1981.53     16.89 o 
   2   2   1      356.66      379.63      5.10 o 
   3   2   1     1749.11     1908.56      8.68 o 
   4   2   1     1506.29     1639.18     10.20 o 
   5   2   1     2544.43     2442.28     17.47 o 
   6   2   1       92.31      125.41      3.48 o 
   7   2   1     2633.19     2418.83     32.39 o 
   8   2   1      870.00      874.19     10.55 o 
   9   2   1       24.47       22.47      2.52 o 
  10   2   1     1226.03     1168.89      9.37 o 
  11   2   1        3.00        8.51      2.55 o 
  12   2   1       95.13      112.05      3.28 o 
  13   2   1     1397.79     1417.71     12.61 o 
  14   2   1       60.44       65.96      3.18 o 
  15   2   1     1005.93     1044.36      9.66 o 
  16   2   1       16.90       19.66      3.61 o 
 -16   3   1       57.13       59.87      3.82 o 
 -15   3   1        0.16        2.52      3.25 o 
 -14   3   1       46.63       61.10      3.37 o 
 -13   3   1       20.68       17.65      3.15 o 
 -12   3   1      493.29      507.25      4.07 o 
 -11   3   1      517.15      496.24      4.67 o 
 -10   3   1        8.32        6.04      2.67 o 
  -9   3   1     2955.34     3013.57     31.86 o 
  -8   3   1      950.15      888.31      4.78 o 
  -7   3   1     3555.84     3504.60     31.45 o 
  -6   3   1     2505.56     2446.26     27.22 o 
  -5   3   1     1309.88     1514.52     15.57 o 
  -4   3   1      619.16      550.22      5.16 o 
  -3   3   1      285.64      273.81      3.97 o 
  -2   3   1        0.13        2.92      2.59 o 
  -1   3   1      541.43      442.19      5.09 o 
   0   3   1      112.19      149.63      4.12 o 
   1   3   1     4631.30     5236.31     34.42 o 
   2   3   1       12.16        3.54      2.32 o 
   3   3   1      343.46      418.84      4.56 o 
   4   3   1       23.81       32.55      2.79 o 
   5   3   1      227.22      210.36      3.78 o 
   6   3   1     1819.14     1807.01     19.81 o 
   7   3   1     3636.21     3729.10     38.67 o 
   8   3   1      938.86      936.70     10.43 o 
   9   3   1     2459.62     2524.79     21.32 o 
  10   3   1       16.05       11.25      2.63 o 
  11   3   1      770.14      817.63      6.16 o 
  12   3   1      404.15      420.15      4.01 o 
  13   3   1      252.84      269.19      3.67 o 
  14   3   1      925.84      927.55      9.73 o 
  15   3   1       39.56       42.91      3.51 o 
  16   3   1      498.81      481.97      8.50 o 
 -16   4   1       11.04       14.86      3.70 o 
 -15   4   1       67.90       79.33      3.55 o 
 -14   4   1        0.93        1.51      3.16 o 
 -13   4   1      268.61      273.16      3.67 o 
 -12   4   1      166.57      179.59      3.27 o 
 -11   4   1       25.61       23.93      2.97 o 
 -10   4   1      652.04      613.14     10.70 o 
  -9   4   1      279.88      273.48      4.17 o 
  -8   4   1     2134.53     2203.22     19.09 o 
  -7   4   1      514.10      467.20      6.08 o 
  -6   4   1      469.92      532.21      4.97 o 
  -5   4   1      713.91      690.90      6.92 o 
  -4   4   1     2052.64     1948.48     14.37 o 
  -3   4   1      522.00      533.57      6.82 o 
  -2   4   1     2029.23     1921.74     21.55 o 
  -1   4   1        0.83        2.06      2.34 o 
   1   4   1      171.75      226.98      4.12 o 
   2   4   1     3236.28     3640.19     11.30 o 
   3   4   1      309.27      313.34      3.92 o 
   4   4   1      181.24      191.87      3.35 o 
   5   4   1       85.94       85.60      2.97 o 
   6   4   1     1021.70      941.48     10.53 o 
   7   4   1     2484.40     2583.62     25.72 o 
   8   4   1     4233.48     4257.10     49.05 o 
   9   4   1      788.21      818.74      7.94 o 
  10   4   1     2831.69     2804.75     26.39 o 
  11   4   1        1.72        4.02      2.74 o 
  12   4   1     1579.57     1619.88     14.87 o 
  13   4   1      366.91      362.53      4.08 o 
  14   4   1      727.40      678.50      7.01 o 
  15   4   1      154.25      165.23      4.05 o 
 -15   5   1       33.22       31.63      3.90 o 
 -14   5   1      108.80      111.83      3.47 o 
 -13   5   1      974.12      994.02     10.27 o 
 -12   5   1       24.34       25.14      2.74 o 
 -11   5   1     2221.02     2315.89     24.96 o 
 -10   5   1      283.56      256.66      3.63 o 
  -9   5   1     2805.39     2774.56     31.99 o 
  -8   5   1      117.77      113.56      3.01 o 
  -7   5   1     1599.04     1523.68     16.06 o 
  -6   5   1       40.38       38.11      2.35 o 
  -5   5   1     1454.81     1453.94     11.56 o 
  -4   5   1        2.99       12.40      2.50 o 
  -3   5   1     2285.49     2192.39     22.07 o 
  -2   5   1      297.00      292.13      3.87 o 
  -1   5   1     7304.33     7260.29     49.28 o 
   0   5   1     4395.21     4473.84     43.39 o 
   1   5   1      313.77      432.89      5.20 o 
   2   5   1      436.24      404.61      4.63 o 
   3   5   1       55.33       61.78      3.25 o 
   4   5   1      609.99      698.49      8.97 o 
   5   5   1      166.03      196.24      3.55 o 
   6   5   1      553.86      543.18      6.25 o 
   7   5   1      644.39      649.65      5.19 o 
   8   5   1     1249.88     1230.60     15.31 o 
   9   5   1     2751.29     2750.14     24.55 o 
  10   5   1      261.96      262.64      3.65 o 
  11   5   1     1504.29     1578.39     14.34 o 
  12   5   1        0.08       -0.70      3.13 o 
  13   5   1      614.59      602.20      7.01 o 
  14   5   1       16.30       21.39      3.56 o 
  15   5   1        2.68        3.00      3.81 o 
 -15   6   1      214.41      215.65      4.24 o 
 -14   6   1      230.71      227.19      5.77 o 
 -13   6   1      296.53      278.10      5.09 o 
 -12   6   1     1692.40     1700.45     15.47 o 
 -11   6   1      176.53      175.90      3.34 o 
 -10   6   1     2283.98     2279.85     27.07 o 
  -9   6   1      208.42      217.03      3.52 o 
  -8   6   1     4083.42     4075.88     32.12 o 
  -7   6   1       15.16       14.01      2.79 o 
  -6   6   1        4.00        7.18      2.58 o 
  -5   6   1      421.11      457.55      4.37 o 
  -4   6   1     3143.82     2988.16     20.87 o 
  -3   6   1       11.75       13.78      3.17 o 
  -2   6   1     4935.42     5008.04     33.84 o 
  -1   6   1     1569.40     1623.67     14.73 o 
   0   6   1     1072.57      986.33     16.80 o 
   1   6   1     1590.36     1615.67     15.82 o 
   2   6   1      572.75      587.11      8.05 o 
   3   6   1     1202.97     1143.55     16.86 o 
   4   6   1      187.56      185.23      3.54 o 
   5   6   1      779.88      823.95      9.92 o 
   6   6   1        1.11        3.80      2.77 o 
   7   6   1        0.66        2.88      3.03 o 
   8   6   1     2069.58     2054.31     28.43 o 
   9   6   1        3.08        6.02      2.94 o 
  10   6   1     2269.24     2256.62     20.32 o 
  11   6   1       29.30       32.90      3.22 o 
  12   6   1      567.85      584.36      6.88 o 
  13   6   1      110.51      108.08      3.76 o 
  14   6   1       18.18       19.02      3.92 o 
 -14   7   1        5.46        2.95      3.74 o 
 -13   7   1       66.66       62.38      3.73 o 
 -12   7   1       46.67       43.04      3.58 o 
 -11   7   1      493.56      515.90      7.09 o 
 -10   7   1      529.07      543.25      6.73 o 
  -9   7   1      995.85      980.78     11.27 o 
  -8   7   1     1009.94     1053.65      7.94 o 
  -7   7   1      819.37      809.44      8.24 o 
  -6   7   1     1645.41     1556.08     11.36 o 
  -5   7   1     2831.95     2794.75     26.73 o 
  -4   7   1     2453.45     2457.09     18.89 o 
  -3   7   1     2743.41     2711.94     29.17 o 
  -2   7   1       69.47       52.60      3.50 o 
  -1   7   1     1709.31     1682.10     14.90 o 
   0   7   1      739.86      789.94     11.19 o 
   1   7   1       12.80       21.76      3.15 o 
   2   7   1        0.80        3.00      2.95 o 
   3   7   1      419.52      390.82      4.52 o 
   4   7   1      631.50      624.11      9.31 o 
   5   7   1       31.44       32.32      3.10 o 
   6   7   1        7.63        6.56      3.06 o 
   7   7   1     1437.58     1478.11     18.44 o 
   8   7   1      114.60      112.46      3.31 o 
   9   7   1     3251.09     3172.81     44.87 o 
  10   7   1       66.18       84.55      3.42 o 
  11   7   1     1917.34     1944.70     18.74 o 
  12   7   1      224.94      231.67      4.25 o 
  13   7   1      337.18      293.75      4.31 o 
 -13   8   1        9.30       12.60      3.87 o 
 -12   8   1      117.69      118.65      4.22 o 
 -11   8   1       48.12       49.33      3.73 o 
 -10   8   1      482.65      494.33      9.73 o 
  -9   8   1      966.91      948.83     14.61 o 
  -8   8   1     1062.50     1076.48      6.16 o 
  -7   8   1      855.83      860.97      8.07 o 
  -6   8   1        5.51       10.01      3.26 o 
  -5   8   1     2132.50     2104.50     19.30 o 
  -4   8   1     2031.33     2066.90     12.61 o 
  -3   8   1      689.40      677.03      5.29 o 
  -2   8   1      709.40      687.70      8.98 o 
  -1   8   1      154.13      167.90      3.81 o 
   0   8   1     1477.07     1389.40     12.58 o 
   1   8   1       23.84       24.35      3.26 o 
   2   8   1        1.12       -2.21      3.38 o 
   3   8   1      174.93      169.25      3.83 o 
   4   8   1      188.60      185.31      3.80 o 
   5   8   1      194.99      196.60      3.80 o 
   6   8   1      187.59      196.95      3.79 o 
   7   8   1       48.65       45.60      3.37 o 
   8   8   1     1039.62     1036.19      9.19 o 
   9   8   1       32.25       35.74      3.43 o 
  10   8   1     1067.87     1070.99     15.70 o 
  11   8   1        1.18        2.08      3.71 o 
  12   8   1      678.57      666.95     14.31 o 
 -11   9   1      457.13      450.95      5.48 o 
 -10   9   1      146.57      144.87      4.12 o 
  -9   9   1      256.02      247.70      5.28 o 
  -8   9   1      798.71      812.48      9.71 o 
  -7   9   1      395.59      408.23      4.62 o 
  -6   9   1      208.28      220.34      3.83 o 
  -5   9   1      299.52      300.63      4.24 o 
  -4   9   1      578.36      583.91      4.96 o 
  -3   9   1      524.31      520.50      9.01 o 
  -2   9   1      267.83      256.62      4.23 o 
  -1   9   1      401.02      394.92      7.70 o 
   0   9   1       83.98       93.21      4.27 o 
   1   9   1        9.40       14.40      3.29 o 
   2   9   1      210.27      208.70      3.96 o 
   3   9   1     1405.23     1427.49     20.13 o 
   4   9   1     1441.99     1507.32     16.92 o 
   5   9   1      414.49      428.00      6.01 o 
   6   9   1      340.56      328.51      4.45 o 
   7   9   1       45.74       41.00      3.84 o 
   8   9   1       96.73       93.82      3.77 o 
   9   9   1      173.71      167.49      4.80 o 
  10   9   1        1.46        0.70      3.92 o 
  11   9   1      691.59      719.90     14.63 o 
 -10  10   1      288.65      278.63      4.87 o 
  -9  10   1      113.90      104.56      5.29 o 
  -8  10   1       89.45       97.03      4.19 o 
  -7  10   1      401.42      437.10      4.71 o 
  -6  10   1       42.91       43.01      4.08 o 
  -5  10   1      190.66      206.02      4.48 o 
  -4  10   1      522.70      526.05      9.19 o 
  -3  10   1      549.84      561.34      5.21 o 
  -2  10   1      436.65      432.18      8.69 o 
  -1  10   1       84.49       87.02      4.43 o 
   0  10   1      218.67      222.81      4.78 o 
   1  10   1       22.16       26.13      3.82 o 
   2  10   1      816.64      803.91     12.83 o 
   3  10   1      643.41      670.19      8.21 o 
   4  10   1      782.75      780.42     11.77 o 
   5  10   1      209.37      207.04      4.64 o 
   6  10   1       17.34       20.93      3.78 o 
   7  10   1      329.50      322.17      6.69 o 
   8  10   1       37.96       41.51      4.25 o 
   9  10   1        4.56        7.14      4.16 o 
  -8  11   1      540.78      507.49     12.41 o 
  -7  11   1        2.92        2.83      4.53 o 
  -6  11   1      469.59      469.68     12.82 o 
  -5  11   1       36.35       37.95      4.11 o 
  -4  11   1      311.43      322.75      4.90 o 
  -3  11   1      286.97      291.65      6.86 o 
  -2  11   1       21.34       24.41      4.72 o 
  -1  11   1      519.06      525.90      9.85 o 
   0  11   1      219.37      213.76      5.15 o 
   1  11   1        5.84        8.27      4.57 o 
   2  11   1       17.48       19.61      3.99 o 
   3  11   1      561.95      545.46     10.56 o 
   4  11   1       22.70       29.49      3.80 o 
   5  11   1      200.27      216.00      4.82 o 
   6  11   1      233.34      233.68      4.63 o 
   7  11   1       77.68       77.90      4.76 o 
  -4  12   1       22.13       17.20      4.44 o 
  -3  12   1      302.34      308.43      6.07 o 
  -2  12   1       63.27       69.06      5.27 o 
  -1  12   1       18.92       22.67      5.02 o 
   0  12   1       21.54       30.81      4.70 o 
   1  12   1       31.97       33.50      5.22 o 
   2  12   1      422.20      430.86     10.60 o 
   3  12   1        0.81        3.24      4.50 o 
   4  12   1      381.12      394.24     10.59 o 
 -16   0   2      297.26      288.53      5.87 o 
 -14   0   2     1320.45     1265.44     14.18 o 
 -12   0   2     9601.40     9471.14    145.88 o 
 -10   0   2     4180.14     4120.13     43.77 o 
  -8   0   2      346.72      257.33      5.64 o 
  -6   0   2     2669.28     3061.84     72.37 o 
  -4   0   2    11393.76    12510.39    387.14 o 
  -2   0   2     3928.13     4541.65     67.79 o 
   0   0   2    36895.29    39901.78    143.65 o 
   2   0   2     1231.01     1385.87     13.42 o 
   4   0   2      157.00      156.34      5.27 o 
   6   0   2     9119.91     9154.66     94.91 o 
   8   0   2     3149.38     3021.55     40.55 o 
  10   0   2     1510.02     1491.35     23.74 o 
  12   0   2      640.96      633.70      6.40 o 
  14   0   2       87.80       97.48      4.30 o 
  16   0   2        6.73        7.83      5.52 o 
 -17   1   2        6.81        9.98      3.79 o 
 -16   1   2       47.62       44.65      3.55 o 
 -15   1   2      312.15      340.54      5.71 o 
 -14   1   2       93.22       96.97      3.21 o 
 -13   1   2     2631.51     2725.10     20.00 o 
 -12   1   2       11.55       11.24      2.42 o 
 -11   1   2     4357.95     4309.20     36.33 o 
 -10   1   2      175.54      180.39      2.91 o 
  -9   1   2      864.40      865.50      5.71 o 
  -8   1   2      371.35      372.45      3.61 o 
  -7   1   2     1140.54     1365.12     16.45 o 
  -6   1   2       22.19       23.60      2.90 o 
  -5   1   2      169.04      164.54      3.15 o 
  -4   1   2    18796.35    20306.13    360.01 o 
  -3   1   2      531.66      545.99      6.15 o 
  -2   1   2      153.32      170.92      4.24 o 
  -1   1   2    12675.93    14640.91     84.47 o 
   0   1   2     1108.59     1227.50     22.08 o 
   1   1   2     9326.44    10222.38    123.34 o 
   2   1   2      778.76      845.57      7.21 o 
   3   1   2     1230.07     1277.58      7.64 o 
   4   1   2      249.05      282.94      4.13 o 
   5   1   2     3054.12     3232.06     14.70 o 
   6   1   2      571.60      550.62      4.46 o 
   7   1   2     7438.92     7588.80     56.50 o 
   8   1   2      452.91      471.87      3.97 o 
   9   1   2     2307.34     2192.55     28.93 o 
  10   1   2       55.98       60.00      3.25 o 
  11   1   2     1049.91     1077.33      7.56 o 
  12   1   2       95.20      101.94      3.19 o 
  13   1   2      122.44      122.09      3.65 o 
  14   1   2        3.55        1.05      3.22 o 
  15   1   2      133.75      121.73      3.82 o 
  16   1   2      122.14      121.34      4.21 o 
 -17   2   2      137.54      141.16      3.89 o 
 -16   2   2       33.98       37.71      3.26 o 
 -15   2   2      384.23      369.56      3.80 o 
 -14   2   2       50.62       65.39      3.16 o 
 -13   2   2      125.27      133.26      3.22 o 
 -12   2   2     2720.54     2783.34     23.58 o 
 -11   2   2        2.37        7.53      2.53 o 
 -10   2   2      552.00      541.10      5.22 o 
  -9   2   2      104.06      120.86      2.91 o 
  -8   2   2     2386.82     2455.20     20.89 o 
  -7   2   2      486.19      553.26      6.67 o 
  -6   2   2      262.96      303.05      3.92 o 
  -5   2   2     1117.40     1251.36     13.28 o 
  -4   2   2     5419.45     6102.00     61.61 o 
  -3   2   2      477.95      576.24      5.22 o 
  -2   2   2      398.32      374.88      4.61 o 
  -1   2   2     8842.76     9672.69    123.61 o 
   0   2   2    23050.20    24595.57    442.11 o 
   1   2   2      606.45      634.66      6.67 o 
   2   2   2      911.02      935.43      6.78 o 
   3   2   2     1618.97     1612.84      9.71 o 
   4   2   2     1337.25     1498.66     11.31 o 
   5   2   2     1620.28     1496.89     11.10 o 
   6   2   2    13316.39    13769.86    111.02 o 
   7   2   2     1769.69     1799.55     13.54 o 
   8   2   2     3215.24     3225.86     25.01 o 
   9   2   2       29.35       24.94      2.74 o 
  10   2   2     1266.64     1290.80     11.03 o 
  11   2   2      268.38      251.56      3.43 o 
  12   2   2        6.83        8.16      2.73 o 
  13   2   2       48.09       59.99      3.42 o 
  14   2   2       69.07       64.81      3.75 o 
  15   2   2       14.83       15.84      3.66 o 
  16   2   2        4.20        7.18      3.58 o 
 -16   3   2      485.97      499.48      9.36 o 
 -15   3   2       33.94       27.90      3.27 o 
 -14   3   2      440.15      446.09      5.66 o 
 -13   3   2     1259.83     1264.23     16.80 o 
 -12   3   2        9.66       11.21      2.85 o 
 -11   3   2     1692.00     1604.89     15.95 o 
 -10   3   2        1.68        4.25      2.35 o 
  -9   3   2     1375.31     1439.33     14.82 o 
  -8   3   2      286.52      296.80      3.43 o 
  -7   3   2      458.40      474.65      8.52 o 
  -6   3   2      260.29      256.27      3.47 o 
  -5   3   2       33.06       26.13      2.54 o 
  -4   3   2      618.86      788.82     11.31 o 
  -3   3   2     7239.90     8090.13     67.83 o 
  -2   3   2        0.69        9.02      2.50 o 
  -1   3   2     8103.78     8546.76    101.93 o 
   0   3   2     1557.06     1794.28     24.63 o 
   1   3   2     8139.14     8054.04     96.01 o 
   2   3   2     6435.53     6283.63     62.32 o 
   3   3   2     1028.80      965.81      7.58 o 
   4   3   2     3723.24     3487.06     24.13 o 
   5   3   2     2480.26     2586.90     19.86 o 
   6   3   2     3904.10     3789.61     33.33 o 
   7   3   2     1357.38     1363.45     12.38 o 
   8   3   2     1090.24     1063.01      5.66 o 
   9   3   2      427.18      419.87      4.33 o 
  10   3   2       93.25       84.54      2.99 o 
  11   3   2        3.63        4.87      2.93 o 
  12   3   2        0.54        0.81      3.08 o 
  13   3   2      160.10      176.99      3.73 o 
  14   3   2      303.98      318.75      4.13 o 
  15   3   2       23.04       22.64      3.66 o 
 -16   4   2       12.98       11.20      3.62 o 
 -15   4   2     1332.26     1323.22     18.80 o 
 -14   4   2       78.70       75.35      3.30 o 
 -13   4   2      245.95      254.78      3.81 o 
 -12   4   2     1798.83     1846.97     23.12 o 
 -11   4   2        9.36       16.62      2.71 o 
 -10   4   2        1.85        6.71      2.44 o 
  -9   4   2        7.58        8.22      2.64 o 
  -8   4   2       21.82       23.81      2.73 o 
  -7   4   2      151.47      158.17      3.87 o 
  -6   4   2     9286.06     9655.90     74.01 o 
  -5   4   2       32.40       44.35      2.65 o 
  -4   4   2      418.88      423.95      4.34 o 
  -3   4   2        0.19        1.42      2.60 o 
  -2   4   2      946.12     1038.71     14.79 o 
  -1   4   2       93.04       97.34      3.24 o 
   0   4   2     3754.63     3879.54     50.80 o 
   1   4   2     8232.13     8285.44     65.28 o 
   2   4   2     2295.51     2269.43     14.40 o 
   3   4   2    11552.56    11143.03     36.18 o 
   4   4   2     1789.32     1863.51     12.78 o 
   5   4   2     2276.17     1995.82      8.07 o 
   6   4   2      391.42      388.42      4.56 o 
   7   4   2     1925.99     1975.06     21.91 o 
   8   4   2       26.17       30.31      3.28 o 
   9   4   2       34.38       29.53      2.80 o 
  10   4   2      330.89      348.56      3.89 o 
  11   4   2       12.09        8.31      2.70 o 
  12   4   2      182.59      194.82      3.67 o 
  13   4   2       41.80       43.13      3.56 o 
  14   4   2        2.71        4.67      3.53 o 
  15   4   2       50.03       47.78      3.89 o 
 -15   5   2       42.39       44.27      3.68 o 
 -14   5   2      810.20      787.62      7.44 o 
 -13   5   2       20.26       23.77      3.04 o 
 -12   5   2       40.69       46.15      3.17 o 
 -11   5   2        2.10        1.33      2.74 o 
 -10   5   2      264.69      293.77      4.59 o 
  -9   5   2      238.89      237.50      3.19 o 
  -8   5   2      175.70      165.45      3.39 o 
  -7   5   2      970.36     1020.93     12.05 o 
  -6   5   2       70.21       76.75      2.63 o 
  -5   5   2     6044.44     6267.89     41.62 o 
  -4   5   2      267.02      257.28      3.61 o 
  -3   5   2      251.61      277.31      5.13 o 
  -2   5   2      137.29      153.96      3.54 o 
  -1   5   2       90.30      107.70      3.27 o 
   0   5   2     2566.13     2542.72     31.41 o 
   1   5   2      651.17      666.57      5.34 o 
   2   5   2     9252.73     8974.21     54.60 o 
   3   5   2      608.63      642.70      5.10 o 
   4   5   2     2023.64     1810.15     30.94 o 
   5   5   2       85.70       74.81      2.88 o 
   6   5   2     4924.30     4795.31     45.13 o 
   7   5   2      633.70      645.40      5.00 o 
   8   5   2      368.01      346.12      4.10 o 
   9   5   2      322.91      350.83      3.87 o 
  10   5   2       17.21       17.90      2.93 o 
  11   5   2        0.07        3.01      2.79 o 
  12   5   2      256.10      244.12      3.94 o 
  13   5   2      209.86      213.22      3.90 o 
  14   5   2        1.38        3.85      3.56 o 
 -15   6   2      689.77      664.76     15.38 o 
 -14   6   2       16.08       20.67      3.53 o 
 -13   6   2       38.39       39.93      3.44 o 
 -12   6   2        3.84        4.54      3.13 o 
 -11   6   2        8.70       10.65      2.80 o 
 -10   6   2      448.18      419.91      6.87 o 
  -9   6   2     1083.56     1091.88     12.14 o 
  -8   6   2       18.80       19.97      3.08 o 
  -7   6   2      263.96      258.22      3.28 o 
  -6   6   2      811.40      790.54      5.51 o 
  -5   6   2      131.74      128.35      3.20 o 
  -4   6   2      431.76      385.63      4.24 o 
  -3   6   2      325.30      332.61      4.19 o 
  -2   6   2      716.58      711.99      8.02 o 
  -1   6   2        0.20        0.29      2.64 o 
   0   6   2      973.69      985.38     14.23 o 
   1   6   2      901.76      823.12     10.39 o 
   2   6   2      513.96      518.29      4.49 o 
   3   6   2     2063.88     1984.87     18.59 o 
   4   6   2      222.56      205.29      3.80 o 
   5   6   2     3914.30     3730.30     41.85 o 
   6   6   2      112.52      105.08      3.61 o 
   7   6   2     4295.00     4252.05     62.69 o 
   8   6   2      146.63      126.64      3.19 o 
   9   6   2      121.48      126.89      3.44 o 
  10   6   2       49.56       55.08      3.12 o 
  11   6   2      135.23      135.14      3.51 o 
  12   6   2      539.69      575.38      5.56 o 
  13   6   2      205.53      205.89      4.24 o 
  14   6   2       91.23       90.02      3.98 o 
 -14   7   2       95.92       94.54      3.75 o 
 -13   7   2       69.24       74.70      3.42 o 
 -12   7   2       12.62        9.82      3.32 o 
 -11   7   2      103.60       88.59      3.19 o 
 -10   7   2      194.14      203.31      3.54 o 
  -9   7   2      184.29      182.23      3.15 o 
  -8   7   2      754.14      769.02      4.62 o 
  -7   7   2        1.08        2.14      2.74 o 
  -6   7   2       78.82       83.98      3.41 o 
  -5   7   2      463.42      448.63      6.05 o 
  -4   7   2       22.52       18.98      3.20 o 
  -3   7   2      370.65      325.31      4.26 o 
  -2   7   2      233.59      227.96      3.91 o 
  -1   7   2        7.64       10.51      2.83 o 
   0   7   2       24.65       22.45      2.90 o 
   1   7   2      778.78      772.22     13.30 o 
   2   7   2     1946.82     1895.79     13.52 o 
   3   7   2       10.50       13.86      3.45 o 
   4   7   2     2241.53     2255.52     23.26 o 
   5   7   2       34.70       37.15      3.15 o 
   6   7   2     4207.03     4133.76     31.91 o 
   7   7   2      110.29      108.48      3.48 o 
   8   7   2       57.05       56.53      3.35 o 
   9   7   2      600.49      568.26      7.05 o 
  10   7   2      288.15      283.64      5.46 o 
  11   7   2      376.84      374.05      4.92 o 
  12   7   2      167.24      173.92      3.99 o 
  13   7   2      189.58      188.80      4.36 o 
 -13   8   2        6.81        8.94      3.79 o 
 -12   8   2      367.46      340.23      4.22 o 
 -11   8   2       68.00       71.42      3.71 o 
 -10   8   2      472.42      467.26      6.47 o 
  -9   8   2      624.10      625.15      5.35 o 
  -8   8   2      302.40      311.35      4.28 o 
  -7   8   2      232.31      246.41      4.12 o 
  -6   8   2     1505.78     1545.11     18.14 o 
  -5   8   2      173.68      167.49      3.91 o 
  -4   8   2     1169.20     1164.02     14.36 o 
  -3   8   2        6.39        8.46      3.26 o 
  -2   8   2     1167.15     1118.96     11.97 o 
  -1   8   2        0.76        1.93      3.20 o 
   0   8   2       91.48       96.90      3.41 o 
   1   8   2     1070.36     1038.63     15.73 o 
   2   8   2      299.01      280.13      5.09 o 
   3   8   2     3383.47     3211.80     50.71 o 
   4   8   2      167.79      171.77      3.75 o 
   5   8   2     1404.10     1385.12      8.34 o 
   6   8   2       90.20      101.12      3.77 o 
   7   8   2      855.05      834.87     10.05 o 
   8   8   2      233.74      221.24      4.43 o 
   9   8   2      143.09      145.09      3.91 o 
  10   8   2      129.05      127.21      4.02 o 
  11   8   2       15.88       23.02      3.89 o 
  12   8   2      241.43      243.51      4.48 o 
 -12   9   2       13.54       11.51      4.24 o 
 -11   9   2      229.36      229.57      4.79 o 
 -10   9   2       43.33       39.83      3.83 o 
  -9   9   2      144.16      150.28      4.19 o 
  -8   9   2      119.76      121.85      4.00 o 
  -7   9   2      240.12      231.63      4.19 o 
  -6   9   2        4.76        3.81      3.28 o 
  -5   9   2     1030.19     1061.39     17.10 o 
  -4   9   2       37.45       33.88      3.32 o 
  -3   9   2      615.28      599.72      5.23 o 
  -2   9   2       52.39       53.64      3.31 o 
  -1   9   2      918.20      922.38     10.19 o 
   0   9   2       15.94       21.54      3.77 o 
   1   9   2     1048.19     1032.20     14.16 o 
   2   9   2     1273.98     1239.36     22.72 o 
   3   9   2       19.87        9.69      3.59 o 
   4   9   2     1143.17     1138.58     10.65 o 
   5   9   2      529.80      521.97      6.59 o 
   6   9   2      424.48      438.42      4.86 o 
   7   9   2       30.18       36.13      3.60 o 
   8   9   2       10.67       11.78      3.69 o 
   9   9   2       16.60       18.10      4.08 o 
  10   9   2      308.16      310.21      5.10 o 
  11   9   2      183.05      196.69      5.15 o 
 -10  10   2      244.01      240.03      5.34 o 
  -9  10   2      316.44      322.97      6.04 o 
  -8  10   2       36.58       34.44      4.12 o 
  -7  10   2        0.75        2.58      3.94 o 
  -6  10   2       36.55       39.47      3.73 o 
  -5  10   2       19.30       22.49      3.58 o 
  -4  10   2       87.83       86.49      4.09 o 
  -3  10   2      505.96      537.54      4.91 o 
  -2  10   2      243.28      234.34      4.17 o 
  -1  10   2     1121.62     1120.35     10.77 o 
   0  10   2      563.22      578.10      6.37 o 
   1  10   2      565.81      578.98     12.05 o 
   2  10   2      571.72      548.85      9.52 o 
   3  10   2      108.18      101.64      4.02 o 
   4  10   2       83.80       83.61      4.08 o 
   5  10   2       86.08       99.90      4.10 o 
   6  10   2      128.79      131.49      4.47 o 
   7  10   2      140.26      137.22      4.26 o 
   8  10   2      214.43      222.06      4.49 o 
   9  10   2      298.16      284.76      5.80 o 
  -8  11   2      436.94      460.79     12.82 o 
  -7  11   2       33.20       39.41      4.11 o 
  -6  11   2        0.91        1.14      4.22 o 
  -5  11   2       27.72       21.44      4.14 o 
  -4  11   2       11.50       10.70      3.84 o 
  -3  11   2      446.69      452.89     12.76 o 
  -2  11   2      559.68      582.60     13.48 o 
  -1  11   2      417.28      424.32      5.68 o 
   0  11   2      809.71      820.97      8.29 o 
   1  11   2      403.81      406.57      5.78 o 
   2  11   2       68.19       67.62      4.37 o 
   3  11   2       89.51       94.63      4.12 o 
   4  11   2       24.43       26.63      3.85 o 
   5  11   2       33.28       32.21      4.23 o 
   6  11   2       64.99       70.95      4.70 o 
   7  11   2      630.71      627.94      9.42 o 
  -4  12   2        0.38        0.09      4.29 o 
  -3  12   2       84.81       81.21      5.31 o 
  -2  12   2      449.32      457.92      6.68 o 
  -1  12   2      276.49      276.29      5.60 o 
   0  12   2      398.22      393.65      5.92 o 
   1  12   2      148.87      150.12      5.07 o 
   2  12   2      446.04      491.12      9.10 o 
   3  12   2       11.67       13.10      4.64 o 
 -17   0   3      340.08      339.42      6.39 o 
 -15   0   3      191.51      179.81      5.02 o 
 -13   0   3      160.76      166.76      4.49 o 
 -11   0   3       65.97       55.44      3.77 o 
  -9   0   3      121.33      107.32      3.81 o 
  -7   0   3     2584.97     2373.57     83.40 o 
  -5   0   3      218.69      135.64      6.80 o 
  -3   0   3     6273.97     7257.74    195.47 o 
  -1   0   3      495.12      500.36      8.25 o 
   3   0   3    17808.67    18904.95    149.83 o 
   5   0   3      810.52      827.52      7.84 o 
   7   0   3       13.94       16.74      3.80 o 
   9   0   3      100.13      108.00      4.44 o 
  11   0   3       31.30       37.93      4.62 o 
  13   0   3     1473.35     1483.23      8.43 o 
  15   0   3     2129.25     2178.14     25.11 o 
 -17   1   3       50.43       62.29      3.53 o 
 -16   1   3      238.72      245.60      5.67 o 
 -15   1   3        0.04        0.36      3.00 o 
 -14   1   3      145.31      142.83      3.23 o 
 -13   1   3       57.01       61.07      2.80 o 
 -12   1   3       62.23       51.04      2.70 o 
 -11   1   3       10.53       12.15      2.75 o 
 -10   1   3      976.52      923.29      7.50 o 
  -9   1   3       20.09       41.21      5.23 o 
  -8   1   3     1802.59     1705.67     29.31 o 
  -7   1   3      259.93      308.52      4.55 o 
  -6   1   3    10946.42    10724.77    179.75 o 
  -5   1   3       68.26       74.94      2.75 o 
  -3   1   3     8465.42     9454.44    116.15 o 
  -2   1   3     1338.46     1482.64     14.67 o 
  -1   1   3     6655.55     7466.80     53.11 o 
   0   1   3     1365.96     1498.27     18.44 o 
   1   1   3     9252.09     9675.21    121.67 o 
   2   1   3    18999.12    19260.70    190.64 o 
   3   1   3     2473.74     2594.65     16.57 o 
   4   1   3     6249.03     6274.89     38.01 o 
   5   1   3      468.52      469.38      4.59 o 
   6   1   3      350.63      371.30      3.91 o 
   7   1   3       16.11       22.31      2.52 o 
   8   1   3       73.41       84.14      2.89 o 
   9   1   3      291.40      311.26      4.62 o 
  10   1   3        1.68        4.83      2.49 o 
  11   1   3        9.21        8.72      3.56 o 
  12   1   3      743.65      756.34      6.20 o 
  13   1   3        7.61        9.21      2.94 o 
  14   1   3     2215.65     2261.54     14.82 o 
  15   1   3        6.89        8.24      3.67 o 
  16   1   3     1059.81     1033.47     12.08 o 
 -17   2   3      673.98      673.55      7.30 o 
 -16   2   3       29.70       32.62      3.28 o 
 -15   2   3      150.91      160.82      3.41 o 
 -14   2   3        0.58        1.04      2.85 o 
 -13   2   3        1.89       -0.31      2.80 o 
 -12   2   3       87.25       98.17      2.97 o 
 -11   2   3      453.91      416.55      3.35 o 
 -10   2   3      383.78      415.32      5.81 o 
  -9   2   3     1156.40     1232.59      9.33 o 
  -8   2   3       73.19       80.19      2.67 o 
  -7   2   3     3473.54     3443.36     50.79 o 
  -6   2   3      511.77      547.33      9.75 o 
  -5   2   3     5220.83     4955.24     51.65 o 
  -4   2   3      908.03      954.72     10.80 o 
  -3   2   3        3.14        7.01      2.51 o 
  -2   2   3     1810.58     1825.16     14.23 o 
  -1   2   3     5654.67     6203.88     73.05 o 
   0   2   3      767.85      915.39     10.34 o 
   1   2   3       22.35       13.86      2.71 o 
   2   2   3        2.31        4.80      2.72 o 
   3   2   3      823.99      705.85      5.50 o 
   4   2   3      334.20      333.06      4.20 o 
   5   2   3      842.12      840.88      5.30 o 
   6   2   3       34.16       52.48      2.83 o 
   7   2   3       53.25       53.13      2.84 o 
   8   2   3       72.12       69.38      3.01 o 
   9   2   3       92.20       95.75      3.10 o 
  10   2   3      535.18      549.04      7.63 o 
  11   2   3      300.17      304.05      4.86 o 
  12   2   3       19.45       21.86      3.11 o 
  13   2   3     2523.91     2549.02     23.54 o 
  14   2   3       15.40       11.22      3.06 o 
  15   2   3     1506.26     1555.66     11.13 o 
 -17   3   3      109.50      111.29      4.13 o 
 -16   3   3       58.15       60.96      3.60 o 
 -15   3   3        5.78        7.12      3.18 o 
 -14   3   3       54.41       54.06      2.88 o 
 -13   3   3       34.78       38.69      2.94 o 
 -12   3   3        5.40        3.87      2.88 o 
 -11   3   3     1053.84     1010.04      9.07 o 
 -10   3   3      573.79      570.46      6.69 o 
  -9   3   3       82.92       85.98      2.92 o 
  -8   3   3       19.98       10.21      2.39 o 
  -7   3   3      848.18      933.69     11.86 o 
  -6   3   3     3916.38     3736.05     54.95 o 
  -5   3   3      381.60      390.44      3.79 o 
  -4   3   3      302.54      197.62      3.34 o 
  -3   3   3     6953.84     6988.03     63.85 o 
  -2   3   3       32.05       29.43      2.66 o 
  -1   3   3     2471.25     2167.95     36.38 o 
   0   3   3        2.21        9.26      2.73 o 
   2   3   3     1766.58     1657.56     15.99 o 
   3   3   3      314.61      313.87      3.94 o 
   4   3   3      176.77      206.87      3.59 o 
   5   3   3      428.36      409.73      4.12 o 
   6   3   3      108.72       96.89      3.01 o 
   7   3   3       27.66       48.50      2.81 o 
   8   3   3      978.03      957.13      6.64 o 
   9   3   3     2031.67     1984.55     23.42 o 
  10   3   3      328.38      327.60      4.12 o 
  11   3   3      944.28      952.13     11.15 o 
  12   3   3      852.06      860.85      8.24 o 
  13   3   3      346.13      355.41      4.45 o 
  14   3   3     1115.31     1124.30     14.23 o 
  15   3   3      106.73      108.15      4.36 o 
 -16   4   3        2.26        3.98      3.81 o 
 -15   4   3        8.34        6.21      3.26 o 
 -14   4   3      300.93      306.43      4.22 o 
 -13   4   3       15.51       17.01      2.91 o 
 -12   4   3        0.17        1.68      2.74 o 
 -11   4   3        0.31        1.95      2.75 o 
 -10   4   3      233.67      219.54      3.12 o 
  -9   4   3        2.50        6.54      2.65 o 
  -8   4   3      481.57      470.01      5.62 o 
  -7   4   3      366.61      315.44      3.79 o 
  -6   4   3      814.88      879.35      7.44 o 
  -5   4   3     2564.30     2515.87     35.55 o 
  -4   4   3     1050.37      965.86      9.20 o 
  -3   4   3      168.37      135.04      3.30 o 
  -2   4   3    12855.08    12523.83    182.26 o 
  -1   4   3      163.69      154.12      3.23 o 
   0   4   3     7479.51     6930.18     75.80 o 
   1   4   3     2191.64     2147.56     26.32 o 
   2   4   3     2491.98     2400.47     16.38 o 
   3   4   3     2686.71     2566.74     24.41 o 
   4   4   3     3429.05     3510.66     28.49 o 
   5   4   3        9.33        8.24      2.43 o 
   6   4   3      739.86      709.40      4.76 o 
   7   4   3      292.55      294.43      3.44 o 
   8   4   3     3322.87     3206.07     32.93 o 
   9   4   3      593.65      596.05      6.21 o 
  10   4   3     3574.04     3566.50     47.04 o 
  11   4   3        1.14        2.56      2.89 o 
  12   4   3      941.04      933.97     10.78 o 
  13   4   3      153.60      160.47      3.76 o 
  14   4   3       55.12       58.12      3.77 o 
  15   4   3      264.65      259.01      4.70 o 
 -16   5   3       29.07       26.91      3.59 o 
 -15   5   3       32.72       28.05      3.43 o 
 -14   5   3       50.58       54.19      3.32 o 
 -13   5   3      150.24      140.42      3.43 o 
 -12   5   3      666.53      654.61      5.49 o 
 -11   5   3      139.13      134.16      3.35 o 
 -10   5   3      323.09      342.26      3.72 o 
  -9   5   3      444.78      447.81      3.90 o 
  -8   5   3       11.09       16.49      2.43 o 
  -7   5   3       77.26       73.51      2.70 o 
  -6   5   3      444.00      465.35      6.03 o 
  -5   5   3      546.48      497.77      5.73 o 
  -4   5   3      892.01      876.05      8.22 o 
  -3   5   3     5490.87     5022.39     85.04 o 
  -2   5   3      338.11      370.50      6.67 o 
  -1   5   3    12044.73    11666.31    141.00 o 
   0   5   3       59.07       55.04      2.75 o 
   1   5   3     1002.47      879.54     13.87 o 
   2   5   3      406.43      388.49      4.13 o 
   3   5   3       88.41       81.24      2.97 o 
   4   5   3       45.64       44.84      2.66 o 
   5   5   3        0.67        1.55      2.74 o 
   6   5   3       11.93       12.62      2.99 o 
   7   5   3        0.73        3.07      2.77 o 
   8   5   3       27.88       32.59      2.70 o 
   9   5   3     1929.30     1838.53     19.07 o 
  10   5   3        3.01        3.69      2.81 o 
  11   5   3       86.95       87.85      3.32 o 
  12   5   3       57.24       61.08      3.57 o 
  13   5   3      115.44      114.39      4.07 o 
  14   5   3       41.38       45.98      3.95 o 
 -15   6   3       76.60       78.14      3.83 o 
 -14   6   3       93.80       98.75      3.74 o 
 -13   6   3      534.29      508.63      5.39 o 
 -12   6   3        0.23        0.35      2.92 o 
 -11   6   3      429.52      448.22      4.00 o 
 -10   6   3      657.85      639.98      4.28 o 
  -9   6   3       12.54       10.63      2.58 o 
  -8   6   3      544.14      553.47      6.21 o 
  -7   6   3       82.23       83.22      2.87 o 
  -6   6   3       89.31      103.16      2.61 o 
  -5   6   3        2.39        3.24      2.62 o 
  -4   6   3     3342.95     3266.05     41.66 o 
  -3   6   3     1062.39     1070.32      8.46 o 
  -2   6   3     6408.35     6203.27     55.05 o 
  -1   6   3       59.48       52.04      2.81 o 
   0   6   3     1630.94     1488.06     16.18 o 
   1   6   3        9.56       11.57      2.97 o 
   2   6   3      168.01      212.42      3.92 o 
   3   6   3       23.65       30.71      3.02 o 
   4   6   3       96.38      111.09      3.23 o 
   5   6   3       46.07       42.04      2.68 o 
   6   6   3      891.49      852.55     13.40 o 
   7   6   3      298.51      288.52      3.70 o 
   8   6   3       67.27       67.19      3.53 o 
   9   6   3      375.77      386.65      4.09 o 
  10   6   3      105.88      102.24      3.36 o 
  11   6   3      307.30      292.30      3.81 o 
  12   6   3        1.91        3.65      3.48 o 
  13   6   3      253.05      252.20      4.30 o 
 -14   7   3      131.03      137.47      3.87 o 
 -13   7   3      391.86      408.63      4.49 o 
 -12   7   3      245.69      269.83      3.94 o 
 -11   7   3        0.24        2.77      2.89 o 
 -10   7   3      270.37      269.22      3.61 o 
  -9   7   3       14.49       13.31      2.91 o 
  -8   7   3      115.34      103.53      3.24 o 
  -7   7   3       44.55       49.01      3.13 o 
  -6   7   3      452.68      418.60      6.05 o 
  -5   7   3     1640.58     1611.01     19.19 o 
  -4   7   3      198.41      187.54      3.61 o 
  -3   7   3     5140.88     4977.69     40.48 o 
  -2   7   3      637.36      663.90     10.15 o 
  -1   7   3     4478.72     4371.16     39.95 o 
   0   7   3        9.37       13.38      2.79 o 
   1   7   3      341.74      320.02      4.02 o 
   2   7   3      906.95      871.60     10.55 o 
   3   7   3       54.18       55.47      3.35 o 
   4   7   3      531.44      477.18      4.58 o 
   5   7   3        1.00        3.41      3.10 o 
   6   7   3      578.83      596.66      5.08 o 
   7   7   3        1.54        3.77      3.42 o 
   8   7   3     1513.41     1553.40     20.34 o 
   9   7   3     1054.03     1020.86     13.86 o 
  10   7   3      260.92      265.59      4.00 o 
  11   7   3      497.14      505.05      4.76 o 
  12   7   3      220.08      204.74      4.22 o 
  13   7   3       88.11       80.99      4.01 o 
 -13   8   3       93.46       94.18      4.01 o 
 -12   8   3       21.57       20.03      3.63 o 
 -11   8   3       82.08       90.40      3.84 o 
 -10   8   3       28.01       29.45      3.65 o 
  -9   8   3      466.71      443.03      5.18 o 
  -8   8   3        8.50        7.27      3.33 o 
  -7   8   3      350.77      358.73      6.13 o 
  -6   8   3       14.72       14.63      3.28 o 
  -5   8   3      316.05      303.14      5.10 o 
  -4   8   3     3157.03     3060.72     36.31 o 
  -3   8   3       87.41       97.18      3.45 o 
  -2   8   3     3052.59     2875.03     34.86 o 
  -1   8   3      220.84      206.50      3.78 o 
   0   8   3     1887.37     1867.58     13.70 o 
   1   8   3       88.78       84.36      3.98 o 
   2   8   3       43.62       34.41      3.81 o 
   3   8   3      330.95      288.35      4.41 o 
   4   8   3      222.76      211.66      4.03 o 
   5   8   3       48.90       50.03      3.18 o 
   6   8   3      259.10      276.25      5.09 o 
   7   8   3      413.31      414.75      7.14 o 
   8   8   3      136.59      146.00      3.92 o 
   9   8   3      406.65      417.99      5.60 o 
  10   8   3     1000.25      985.11     11.56 o 
  11   8   3       87.30       88.15      4.12 o 
  12   8   3      342.53      334.90      5.08 o 
 -12   9   3      295.32      300.75      6.78 o 
 -11   9   3      182.47      181.69      5.08 o 
 -10   9   3      424.97      416.47      6.42 o 
  -9   9   3      198.68      203.98      4.42 o 
  -8   9   3      557.55      567.25      8.13 o 
  -7   9   3     1096.28     1119.10     13.95 o 
  -6   9   3      326.99      302.55      4.37 o 
  -5   9   3        2.12        3.32      3.12 o 
  -4   9   3      205.59      206.01      4.14 o 
  -3   9   3      455.61      436.21      6.10 o 
  -2   9   3      506.54      489.39      7.26 o 
  -1   9   3      452.14      460.20      5.14 o 
   0   9   3      179.90      190.79      4.03 o 
   1   9   3        0.26        1.99      3.29 o 
   2   9   3       82.08       87.47      3.99 o 
   3   9   3     1165.34     1117.39     20.08 o 
   4   9   3        6.25        8.86      3.60 o 
   5   9   3      530.93      557.54      8.88 o 
   6   9   3        7.66        3.60      3.45 o 
   7   9   3       11.54       11.36      3.76 o 
   8   9   3       71.58       71.03      4.29 o 
   9   9   3      125.20      127.17      4.47 o 
  10   9   3      202.75      218.07      6.10 o 
 -10  10   3      337.54      304.40      9.45 o 
  -9  10   3      548.43      540.21     15.61 o 
  -8  10   3      336.54      357.61      4.71 o 
  -7  10   3      607.95      640.74      9.64 o 
  -6  10   3      166.79      164.74      3.78 o 
  -5  10   3      262.34      255.30      4.33 o 
  -4  10   3      673.64      672.20      6.63 o 
  -3  10   3       95.06      100.85      4.04 o 
  -2  10   3      219.67      224.60      5.09 o 
  -1  10   3        3.81        9.93      3.96 o 
   0  10   3      475.56      512.45      6.77 o 
   1  10   3      270.96      268.73      4.72 o 
   2  10   3      364.69      356.26      5.17 o 
   3  10   3       42.95       47.53      3.98 o 
   4  10   3      776.05      784.07     15.50 o 
   5  10   3        5.07        7.67      3.66 o 
   6  10   3      118.95      131.85      4.48 o 
   7  10   3       46.00       48.60      4.29 o 
   8  10   3        0.65       -0.61      4.14 o 
   9  10   3       57.46       62.50      5.33 o 
  -8  11   3      214.98      217.01      4.95 o 
  -7  11   3      282.71      311.38      9.66 o 
  -6  11   3      390.90      399.45      8.87 o 
  -5  11   3       85.91       81.96      4.38 o 
  -4  11   3      128.23      133.30      4.49 o 
  -3  11   3      224.48      220.35      5.62 o 
  -2  11   3        0.12       -1.47      4.03 o 
  -1  11   3      320.82      328.79      8.06 o 
   0  11   3      109.42      100.02      4.44 o 
   1  11   3        1.69        5.04      3.77 o 
   2  11   3       70.14       78.10      4.25 o 
   3  11   3      843.81      859.35     17.28 o 
   4  11   3       43.90       43.48      4.11 o 
   5  11   3      649.17      671.29     12.52 o 
   6  11   3        3.71        2.10      4.53 o 
  -4  12   3       41.37       43.42      4.17 o 
  -3  12   3      212.76      222.50      6.51 o 
  -2  12   3        4.05        0.49      4.77 o 
  -1  12   3        2.95        1.29      4.37 o 
   0  12   3        1.15        4.17      4.47 o 
   1  12   3      162.13      171.21      6.17 o 
   2  12   3      480.34      498.44     23.23 o 
   3  12   3      132.36      142.42      5.12 o 
 -16   0   4      313.94      291.45      5.62 o 
 -14   0   4      524.01      519.89      5.80 o 
 -12   0   4     3482.93     3557.73     79.36 o 
 -10   0   4     3028.73     2854.64     44.25 o 
  -8   0   4      311.69      388.23      9.16 o 
  -6   0   4     3083.32     3207.36     51.32 o 
  -4   0   4     5766.24     5722.30    131.72 o 
   0   0   4     4833.42     5202.59     96.87 o 
   2   0   4        2.72        9.11      4.81 o 
   4   0   4       58.48       58.22      4.63 o 
   6   0   4     3984.18     4103.86     55.35 o 
   8   0   4     3377.12     3399.12     28.34 o 
  10   0   4      183.32      176.94      4.37 o 
  12   0   4      304.57      306.55      9.05 o 
  14   0   4       18.66       19.62      5.25 o 
 -17   1   4        9.63       12.01      3.47 o 
 -16   1   4        8.48        8.00      3.41 o 
 -15   1   4      444.70      462.97      4.40 o 
 -14   1   4        2.08        6.29      2.75 o 
 -13   1   4      326.63      319.13      4.88 o 
 -12   1   4      522.32      513.08      6.73 o 
 -11   1   4     4370.93     4270.55     46.19 o 
 -10   1   4      127.83      112.02      2.81 o 
  -9   1   4      664.54      565.73     11.51 o 
  -8   1   4        3.09       11.72      2.27 o 
  -7   1   4      275.63      330.01      4.15 o 
  -6   1   4      999.76      988.33     16.17 o 
  -5   1   4     2919.19     2951.61     39.17 o 
  -4   1   4      383.55      394.24      4.20 o 
  -3   1   4     1508.17     1475.40     13.49 o 
  -2   1   4     2261.84     2542.70     18.40 o 
  -1   1   4     2561.56     2735.09     24.26 o 
   0   1   4       49.54       40.76      2.82 o 
   1   1   4     4122.93     4452.90     67.47 o 
   2   1   4      216.23      219.68      4.23 o 
   3   1   4      354.31      383.28      4.66 o 
   4   1   4     1451.15     1519.46     14.57 o 
   5   1   4     2123.86     2055.56     15.00 o 
   6   1   4      327.95      374.07      4.15 o 
   7   1   4     9476.41     9463.54     71.92 o 
   8   1   4      665.32      706.21      6.45 o 
   9   1   4     2262.26     2165.95     19.86 o 
  10   1   4       21.63       20.53      2.88 o 
  11   1   4      426.15      454.94      4.95 o 
  12   1   4       45.49       47.35      3.49 o 
  13   1   4       19.10       24.67      3.22 o 
  14   1   4        0.13       -0.11      3.35 o 
  15   1   4      184.93      177.85      4.43 o 
 -17   2   4       17.83       16.09      3.40 o 
 -16   2   4      168.40      192.89      3.74 o 
 -15   2   4       58.26       65.58      3.25 o 
 -14   2   4       68.19       67.50      3.09 o 
 -13   2   4        0.39       -0.34      2.60 o 
 -12   2   4     1499.77     1535.72     15.52 o 
 -11   2   4      809.00      845.41      7.50 o 
 -10   2   4     2512.26     2468.30     26.22 o 
  -9   2   4       72.40       76.41      2.58 o 
  -8   2   4     2087.12     2103.52     31.12 o 
  -7   2   4     4917.97     5048.89     87.28 o 
  -6   2   4     3320.47     3534.36     46.06 o 
  -5   2   4     4405.26     4509.99     54.47 o 
  -4   2   4      461.76      406.94      5.35 o 
  -3   2   4     1863.24     2020.75     16.51 o 
  -2   2   4      659.00      845.11      5.58 o 
  -1   2   4      149.57      163.41      3.54 o 
   0   2   4     5406.65     5967.25     71.61 o 
   1   2   4      323.15      353.09      5.45 o 
   2   2   4        0.97        5.58      2.47 o 
   3   2   4     1789.33     1704.57     19.48 o 
   4   2   4     1220.07     1320.65      7.10 o 
   5   2   4      657.37      586.31      4.85 o 
   6   2   4     4536.86     4593.20     34.77 o 
   7   2   4      621.46      664.17      5.96 o 
   8   2   4     5566.32     5462.84     54.99 o 
   9   2   4       49.98       50.32      3.12 o 
  10   2   4     1805.84     1772.38     17.01 o 
  11   2   4      567.51      563.99      8.39 o 
  12   2   4        0.66        4.90      3.08 o 
  13   2   4        1.10        2.37      3.42 o 
  14   2   4       51.51       53.87      3.48 o 
  15   2   4        0.32        0.82      3.89 o 
 -17   3   4       46.70       51.13      3.70 o 
 -16   3   4        4.62        2.83      3.50 o 
 -15   3   4      122.86      126.10      3.28 o 
 -14   3   4      311.95      307.81      4.51 o 
 -13   3   4      448.02      447.07      3.90 o 
 -12   3   4        1.35        1.25      2.57 o 
 -11   3   4     1462.38     1457.88     15.30 o 
 -10   3   4       26.25       32.38      2.60 o 
  -9   3   4     1155.61     1137.70     15.90 o 
  -8   3   4      356.83      337.56      3.57 o 
  -7   3   4       35.24       42.48      2.66 o 
  -6   3   4     5277.31     5240.05     77.03 o 
  -5   3   4     6498.17     6773.10     73.06 o 
  -4   3   4     1190.78     1161.98     13.71 o 
  -3   3   4      400.76      536.07      4.45 o 
  -2   3   4     2210.44     2338.89     23.03 o 
  -1   3   4      187.24      234.67      4.11 o 
   0   3   4     3086.11     3235.89     50.52 o 
   1   3   4      905.36      931.47     10.35 o 
   2   3   4     4306.65     4325.81     49.96 o 
   3   3   4      184.70      234.16      3.66 o 
   4   3   4     4984.25     4748.53     43.91 o 
   5   3   4      569.74      589.80      4.75 o 
   6   3   4     1470.53     1362.32     13.02 o 
   7   3   4     1949.82     1960.52     14.65 o 
   8   3   4      257.17      251.33      3.62 o 
   9   3   4     3073.80     2944.79     28.64 o 
  10   3   4     1251.73     1206.46     14.06 o 
  11   3   4      308.92      317.46      3.88 o 
  12   3   4      958.13      956.14      8.76 o 
  13   3   4       11.81       16.52      3.24 o 
  14   3   4      122.05      135.22      4.18 o 
  15   3   4        7.98        9.20      3.85 o 
 -16   4   4        3.76        5.90      3.37 o 
 -15   4   4      144.79      136.64      3.75 o 
 -14   4   4       43.06       45.77      3.12 o 
 -13   4   4      173.63      175.18      3.17 o 
 -12   4   4     1628.42     1660.27      9.35 o 
 -11   4   4      342.24      328.76      3.34 o 
 -10   4   4       84.21       79.00      2.70 o 
  -9   4   4      226.86      225.90      3.39 o 
  -8   4   4      641.17      662.56     11.25 o 
  -7   4   4     1953.01     1881.24     25.52 o 
  -6   4   4     1607.21     1678.01     20.40 o 
  -5   4   4     3394.02     3288.57     40.95 o 
  -4   4   4       20.63       12.85      2.71 o 
  -3   4   4     4153.85     4371.20     40.60 o 
  -2   4   4     1133.30     1134.46     12.78 o 
  -1   4   4     4025.31     4196.86     44.34 o 
   0   4   4      110.55      119.32      3.27 o 
   1   4   4     3130.40     3184.12     42.32 o 
   2   4   4      319.35      287.75      3.95 o 
   3   4   4     3426.43     3482.37     27.22 o 
   4   4   4       15.03       18.10      2.50 o 
   5   4   4     2601.52     2488.17     18.01 o 
   6   4   4      625.06      608.50      4.79 o 
   7   4   4     1000.55     1006.00      9.23 o 
   8   4   4      355.78      349.98      3.62 o 
   9   4   4      200.34      194.37      3.65 o 
  10   4   4      920.75      910.36     11.44 o 
  11   4   4     1374.49     1370.20     10.77 o 
  12   4   4       61.62       68.33      3.57 o 
  13   4   4      950.25      980.78     13.05 o 
  14   4   4       39.11       41.49      3.80 o 
 -16   5   4        9.19       10.90      3.54 o 
 -15   5   4       41.64       42.17      3.32 o 
 -14   5   4       47.38       52.50      3.26 o 
 -13   5   4      319.64      318.69      4.29 o 
 -12   5   4      296.75      313.55      3.73 o 
 -11   5   4      991.99      990.03      9.33 o 
 -10   5   4     1850.90     1867.13     19.59 o 
  -9   5   4       68.65       61.54      2.73 o 
  -8   5   4     1281.07     1320.98     15.64 o 
  -7   5   4       27.64       28.25      2.72 o 
  -6   5   4     2484.94     2442.68     28.54 o 
  -5   5   4     1072.42     1138.60     13.44 o 
  -4   5   4     3891.24     4022.98     52.07 o 
  -3   5   4      494.70      479.36      6.23 o 
  -2   5   4      672.37      776.61      9.72 o 
  -1   5   4      466.74      524.04      6.60 o 
   0   5   4        3.55        3.18      2.34 o 
   1   5   4     2928.50     2961.92     41.70 o 
   2   5   4     1258.41     1306.12      9.88 o 
   3   5   4      696.57      653.18      4.82 o 
   4   5   4     3760.18     3765.42     29.34 o 
   5   5   4      111.63      101.67      3.11 o 
   6   5   4     3132.59     3023.69     30.09 o 
   7   5   4       10.10        9.95      2.97 o 
   8   5   4      240.70      232.45      3.84 o 
   9   5   4        4.00        2.53      2.71 o 
  10   5   4      266.14      270.52      4.23 o 
  11   5   4       25.33       25.35      3.48 o 
  12   5   4      589.30      617.69      7.41 o 
  13   5   4        0.08        0.89      3.80 o 
  14   5   4      571.30      576.85     11.32 o 
 -15   6   4       45.96       52.64      3.51 o 
 -14   6   4      161.09      160.91      3.87 o 
 -13   6   4        6.96       10.36      3.15 o 
 -12   6   4      241.30      240.16      3.59 o 
 -11   6   4      639.83      632.08      6.20 o 
 -10   6   4       11.66       13.55      2.96 o 
  -9   6   4     1658.92     1632.85     18.62 o 
  -8   6   4        2.24        2.83      2.72 o 
  -7   6   4     2301.39     2193.08     16.29 o 
  -6   6   4     1287.58     1269.11     15.67 o 
  -5   6   4     3442.00     3291.25     39.89 o 
  -4   6   4       65.79       80.62      3.33 o 
  -3   6   4      502.12      520.12      7.84 o 
  -2   6   4        9.38       10.18      2.59 o 
  -1   6   4      530.81      558.57      4.95 o 
   0   6   4     5015.68     5117.32     63.11 o 
   1   6   4      287.88      316.93      4.55 o 
   2   6   4     1666.72     1660.16     19.32 o 
   3   6   4     1127.03     1118.94     11.08 o 
   4   6   4      503.47      469.19      4.35 o 
   5   6   4     1472.94     1378.47     10.01 o 
   6   6   4        0.67        0.97      2.99 o 
   7   6   4      525.81      488.04      7.31 o 
   8   6   4      164.02      160.61      3.47 o 
   9   6   4      462.49      459.11      6.29 o 
  10   6   4      112.76      109.84      3.93 o 
  11   6   4      302.68      304.60      4.45 o 
  12   6   4       15.69       20.18      3.86 o 
  13   6   4      728.38      765.17     10.30 o 
 -14   7   4      189.57      176.25      4.15 o 
 -13   7   4       11.63       11.63      3.34 o 
 -12   7   4       14.48       15.24      3.29 o 
 -11   7   4       10.06       11.99      3.05 o 
 -10   7   4      311.78      308.37      4.96 o 
  -9   7   4       14.36       16.47      2.82 o 
  -8   7   4     1257.56     1240.28      7.64 o 
  -7   7   4      100.39      107.00      3.14 o 
  -6   7   4     2897.26     2828.67     38.12 o 
  -5   7   4        7.90       10.35      2.70 o 
  -4   7   4      537.72      517.48      6.88 o 
  -3   7   4      391.27      405.00      3.90 o 
  -2   7   4       98.90       95.32      3.13 o 
  -1   7   4     1046.26      994.20      6.32 o 
   0   7   4       27.94       32.73      2.81 o 
   1   7   4      567.65      585.40      6.20 o 
   2   7   4        6.17        6.02      3.23 o 
   3   7   4        1.48        4.83      2.97 o 
   4   7   4      126.78      121.97      3.58 o 
   5   7   4      435.11      408.04      7.03 o 
   6   7   4      429.05      423.92      5.05 o 
   7   7   4      447.57      424.97      5.64 o 
   8   7   4       32.91       32.21      3.65 o 
   9   7   4       16.97       23.35      3.09 o 
  10   7   4      654.29      608.68      9.26 o 
  11   7   4       25.21       31.16      3.78 o 
  12   7   4      644.69      641.33      7.76 o 
 -13   8   4        8.56        7.98      3.77 o 
 -12   8   4        9.63        9.76      3.36 o 
 -11   8   4       88.78       96.16      3.61 o 
 -10   8   4      190.00      192.27      3.97 o 
  -9   8   4      383.09      400.68      4.67 o 
  -8   8   4        0.93        3.91      3.17 o 
  -7   8   4      653.19      673.51      7.73 o 
  -6   8   4       83.87       91.21      3.15 o 
  -5   8   4      319.14      324.31      4.37 o 
  -4   8   4      196.72      194.84      3.43 o 
  -3   8   4      755.97      723.56      8.66 o 
  -2   8   4       31.78       27.56      3.17 o 
  -1   8   4      120.09      130.40      3.40 o 
   0   8   4      760.55      744.30      6.52 o 
   1   8   4       41.14       36.29      3.05 o 
   2   8   4       28.60       25.28      3.12 o 
   3   8   4      323.01      318.52      4.32 o 
   4   8   4      583.19      570.46      7.80 o 
   5   8   4      507.47      548.94      9.29 o 
   6   8   4      505.12      490.83      8.77 o 
   7   8   4     1212.17     1216.09     19.87 o 
   8   8   4      638.62      655.19      5.96 o 
   9   8   4       94.71       94.33      3.73 o 
  10   8   4       37.52       44.80      3.86 o 
  11   8   4      361.54      358.13      6.13 o 
 -12   9   4        0.24       -0.77      4.04 o 
 -11   9   4      342.65      325.54      8.38 o 
 -10   9   4      316.77      313.32      5.59 o 
  -9   9   4      501.15      517.31      6.13 o 
  -8   9   4      282.57      304.17      4.25 o 
  -7   9   4      176.27      173.74      3.72 o 
  -6   9   4      375.02      372.08      4.82 o 
  -5   9   4      186.96      194.70      3.84 o 
  -4   9   4      176.55      172.72      3.69 o 
  -3   9   4      187.49      175.52      4.66 o 
  -2   9   4      324.61      329.85      5.16 o 
  -1   9   4       64.02       63.37      3.26 o 
   0   9   4       68.34       72.33      3.82 o 
   1   9   4      268.65      265.74      4.76 o 
   2   9   4       26.16       26.09      3.52 o 
   3   9   4      367.45      373.76      5.16 o 
   4   9   4      329.29      341.87      4.98 o 
   5   9   4      615.91      601.88      8.30 o 
   6   9   4      591.97      595.36      7.73 o 
   7   9   4      725.62      743.73     11.99 o 
   8   9   4       19.22       18.80      3.99 o 
   9   9   4      417.78      449.72      8.71 o 
  10   9   4      140.74      140.53      4.82 o 
 -10  10   4      750.28      722.52     21.32 o 
  -9  10   4      211.34      223.62      4.73 o 
  -8  10   4      216.92      204.71      4.40 o 
  -7  10   4       12.73       10.92      3.83 o 
  -6  10   4       88.63       83.57      4.18 o 
  -5  10   4       30.60       29.56      3.70 o 
  -4  10   4       42.49       38.01      3.81 o 
  -3  10   4      621.35      606.73      9.25 o 
  -2  10   4       51.85       52.79      4.16 o 
  -1  10   4      453.02      462.90      7.71 o 
   0  10   4       53.89       50.71      3.88 o 
   1  10   4     1296.75     1263.89     15.02 o 
   2  10   4        6.75        9.07      3.67 o 
   3  10   4      108.58      109.98      4.38 o 
   4  10   4      614.41      605.91     11.36 o 
   5  10   4      156.46      165.78      4.21 o 
   6  10   4      531.42      532.29      8.12 o 
   7  10   4       62.55       60.55      4.26 o 
   8  10   4     1337.16     1349.51     37.21 o 
  -8  11   4      169.88      186.88      6.28 o 
  -7  11   4        2.27       -0.30      4.05 o 
  -6  11   4       14.43       12.22      3.80 o 
  -5  11   4      132.13      130.51      4.66 o 
  -4  11   4       82.76       79.09      4.16 o 
  -3  11   4      147.58      158.18      5.53 o 
  -2  11   4      421.46      457.55      9.58 o 
  -1  11   4      108.75      125.50      4.82 o 
   0  11   4      941.48      944.99     21.97 o 
   1  11   4       52.77       54.70      4.32 o 
   2  11   4      290.26      293.56      5.16 o 
   3  11   4       60.94       67.09      4.27 o 
   4  11   4       40.66       35.67      4.28 o 
   5  11   4      344.53      335.23      6.71 o 
   6  11   4       78.81       79.27      4.69 o 
  -4  12   4      129.56      116.29      5.68 o 
  -3  12   4      556.70      556.46     13.77 o 
  -2  12   4       17.33       19.52      5.17 o 
  -1  12   4      183.85      200.93      5.99 o 
   0  12   4       51.76       53.90      5.15 o 
   1  12   4      384.16      376.84     11.46 o 
   2  12   4      155.69      159.97      4.88 o 
 -17   0   5      647.41      630.96      9.16 o 
 -15   0   5      511.49      538.50      6.17 o 
 -13   0   5       44.59       37.54      4.24 o 
 -11   0   5      896.88      880.17     12.78 o 
  -9   0   5     2253.73     2177.08     50.28 o 
  -7   0   5        5.95       11.82      3.36 o 
  -5   0   5      230.42      218.52      4.66 o 
  -3   0   5    12995.56    13728.98    229.57 o 
  -1   0   5      553.27      720.48      8.83 o 
   1   0   5     1644.24     1261.60     25.84 o 
   3   0   5    11192.32    10395.57    256.86 o 
   5   0   5     2784.15     2560.51     17.39 o 
   7   0   5      376.53      373.30      8.17 o 
   9   0   5      259.71      238.31      4.79 o 
  11   0   5      494.18      506.76      9.85 o 
  13   0   5        5.07        5.75      5.85 o 
  15   0   5      539.11      527.26     12.50 o 
 -17   1   5        6.32        6.17      3.50 o 
 -16   1   5      402.66      411.75      4.58 o 
 -15   1   5      407.87      374.35      4.24 o 
 -14   1   5      589.61      578.34      7.26 o 
 -13   1   5     1084.94     1047.77     11.14 o 
 -12   1   5       35.79       33.52      2.70 o 
 -11   1   5      520.49      474.91      8.55 o 
 -10   1   5      268.24      269.86      4.98 o 
  -9   1   5      631.58      618.43     11.31 o 
  -8   1   5     1684.65     1758.59     29.43 o 
  -7   1   5      386.93      414.86      6.77 o 
  -6   1   5        0.96       10.53      3.72 o 
  -5   1   5      345.80      326.75      4.28 o 
  -3   1   5     7392.71     7835.09     82.82 o 
  -2   1   5      180.43      215.49      3.44 o 
  -1   1   5     5242.46     5387.49     46.45 o 
   0   1   5     3734.88     3522.45     36.17 o 
   1   1   5     3238.43     3196.16     47.63 o 
   2   1   5     9249.15     8359.49     88.78 o 
   3   1   5      507.03      507.23      6.44 o 
   4   1   5     6367.27     5876.93     61.09 o 
   5   1   5     2175.04     2286.57     14.54 o 
   6   1   5     1078.26     1014.43      9.44 o 
   7   1   5      376.85      411.40      4.49 o 
   8   1   5      427.67      401.84      4.56 o 
   9   1   5       95.89       92.81      3.07 o 
  10   1   5        3.50        8.40      2.88 o 
  11   1   5      178.10      176.66      3.60 o 
  12   1   5      148.60      150.72      3.76 o 
  13   1   5        0.27        0.23      3.81 o 
  14   1   5      191.18      204.19      3.99 o 
  15   1   5      210.56      203.08      4.57 o 
 -17   2   5      460.55      471.29      4.44 o 
 -16   2   5       52.96       52.58      3.46 o 
 -15   2   5      366.29      362.58      3.74 o 
 -14   2   5      328.45      322.77      3.58 o 
 -13   2   5      171.60      161.02      3.19 o 
 -12   2   5      616.89      610.89      5.73 o 
 -11   2   5       62.67       61.40      2.50 o 
 -10   2   5       22.17       20.67      2.68 o 
  -9   2   5      889.89      885.88     10.42 o 
  -8   2   5      375.40      368.60      5.42 o 
  -7   2   5      797.25      960.33     12.52 o 
  -6   2   5      627.25      720.37      7.88 o 
  -5   2   5       65.53      110.77      2.90 o 
  -4   2   5      803.83      769.86      7.12 o 
  -3   2   5        7.00        4.09      2.10 o 
  -2   2   5     1388.82     1359.01     13.54 o 
  -1   2   5     4134.94     4053.35     44.19 o 
   0   2   5     5406.82     5369.72     57.39 o 
   1   2   5     3419.20     3023.48     43.43 o 
   2   2   5      757.98      684.59      8.16 o 
   3   2   5    10254.57     9598.11     80.06 o 
   4   2   5      163.77      168.29      3.81 o 
   5   2   5     2720.95     2590.99     19.27 o 
   6   2   5        4.02        1.56      2.88 o 
   7   2   5       38.76       41.22      2.76 o 
   8   2   5      141.40      144.73      3.34 o 
   9   2   5      998.37      959.79     16.40 o 
  10   2   5      142.91      140.36      3.09 o 
  11   2   5      128.34      142.24      3.67 o 
  12   2   5        1.05        0.14      3.63 o 
  13   2   5        9.79       15.73      4.07 o 
  14   2   5      539.50      557.81      5.01 o 
  15   2   5      467.72      487.54      6.90 o 
 -17   3   5        0.41        2.15      3.63 o 
 -16   3   5      107.58      118.25      3.52 o 
 -15   3   5       18.10       20.18      3.24 o 
 -14   3   5      277.77      282.25      3.59 o 
 -13   3   5      653.98      649.41      6.69 o 
 -12   3   5       58.36       63.51      2.97 o 
 -11   3   5     1042.64     1018.34     11.61 o 
 -10   3   5       14.45       12.30      2.65 o 
  -9   3   5      809.85      820.34     15.23 o 
  -8   3   5     1723.62     1762.74     24.71 o 
  -7   3   5     1875.22     1959.84     27.47 o 
  -6   3   5       27.48       19.44      2.33 o 
  -5   3   5      752.62      746.21      9.70 o 
  -4   3   5      637.96      612.23      5.30 o 
  -3   3   5     5983.98     6097.99     37.29 o 
  -2   3   5      115.16      140.85      5.20 o 
  -1   3   5     1803.08     1688.94     22.14 o 
   0   3   5     2727.91     2511.38     45.63 o 
   1   3   5     2126.93     2022.75     29.13 o 
   2   3   5     4181.99     3852.75     50.43 o 
   3   3   5     2083.14     2224.67     22.53 o 
   4   3   5     2576.04     2482.09     25.80 o 
   5   3   5     2499.65     2492.67     19.96 o 
   6   3   5      372.80      348.39      4.15 o 
   7   3   5     1422.84     1452.52     11.49 o 
   8   3   5      440.57      443.91      4.32 o 
   9   3   5      284.67      289.51      3.81 o 
  10   3   5      218.01      229.18      4.13 o 
  11   3   5      267.36      275.15      4.53 o 
  12   3   5       19.84       14.24      3.71 o 
  13   3   5       97.96       92.08      3.88 o 
  14   3   5       35.90       41.30      4.00 o 
 -16   4   5      112.85      124.04      3.84 o 
 -15   4   5      181.57      181.53      3.80 o 
 -14   4   5      657.95      639.18      6.36 o 
 -13   4   5       38.83       36.71      2.92 o 
 -12   4   5     4069.88     3971.30     34.69 o 
 -11   4   5      203.11      207.82      3.01 o 
 -10   4   5      705.80      701.67      9.67 o 
  -9   4   5        0.31        0.10      2.72 o 
  -8   4   5     1631.29     1687.27     28.77 o 
  -7   4   5        0.17        3.28      2.44 o 
  -6   4   5     1479.10     1625.65     22.64 o 
  -5   4   5      956.38      925.95     12.44 o 
  -4   4   5     8250.83     8426.31     58.10 o 
  -3   4   5     1089.03     1034.14     10.59 o 
  -2   4   5     9076.54     9034.76    119.80 o 
  -1   4   5      196.22      200.66      3.30 o 
   0   4   5    10419.28    10277.39    116.74 o 
   1   4   5     1519.42     1436.64     16.87 o 
   2   4   5       65.99       59.68      3.01 o 
   3   4   5     2808.44     2646.21     24.29 o 
   4   4   5     1707.55     1685.14     16.04 o 
   5   4   5      939.40      948.33     11.76 o 
   6   4   5     1421.68     1361.84     10.69 o 
   7   4   5      204.32      221.97      3.47 o 
   8   4   5        1.65        4.56      2.97 o 
   9   4   5      339.37      348.48      4.68 o 
  10   4   5      293.03      295.06      4.11 o 
  11   4   5       10.43       13.21      3.77 o 
  12   4   5       68.58       71.65      4.17 o 
  13   4   5       38.52       37.64      3.71 o 
  14   4   5      194.93      194.00      4.73 o 
 -16   5   5        2.03        0.81      3.68 o 
 -15   5   5      687.98      693.61     13.52 o 
 -14   5   5        7.90        6.71      3.17 o 
 -13   5   5     2788.68     2754.87     25.56 o 
 -12   5   5      738.08      706.35      8.42 o 
 -11   5   5     2125.50     2115.54     25.21 o 
 -10   5   5       11.33       12.65      3.08 o 
  -9   5   5        8.17        5.76      2.73 o 
  -8   5   5      330.26      337.72      6.55 o 
  -7   5   5      185.34      173.28      3.76 o 
  -6   5   5      306.35      324.99      3.81 o 
  -5   5   5      182.93      182.38      3.30 o 
  -4   5   5     1141.82     1234.03     14.28 o 
  -3   5   5     2358.92     2195.37     27.96 o 
  -2   5   5     1860.94     1887.46     26.13 o 
  -1   5   5     4122.10     4074.58     52.54 o 
   0   5   5      470.31      505.30      6.35 o 
   1   5   5     1969.88     1907.18     23.99 o 
   2   5   5      103.49       96.67      2.99 o 
   3   5   5      445.55      441.28      4.23 o 
   4   5   5     1065.02     1011.17      9.99 o 
   5   5   5      273.80      239.12      3.68 o 
   6   5   5      645.37      646.08      6.47 o 
   7   5   5       68.56       78.58      3.26 o 
   8   5   5        8.35       11.22      3.03 o 
   9   5   5        5.94        5.84      3.33 o 
  10   5   5       58.11       65.57      3.25 o 
  11   5   5       75.88       84.53      4.11 o 
  12   5   5        2.53        3.66      4.14 o 
  13   5   5        4.13        6.94      3.85 o 
 -15   6   5        0.31        0.84      3.43 o 
 -14   6   5      740.08      765.73      7.73 o 
 -13   6   5        5.10        6.24      3.29 o 
 -12   6   5     1248.29     1244.42     12.57 o 
 -11   6   5      441.10      437.08      5.51 o 
 -10   6   5        1.13        2.01      3.05 o 
  -9   6   5       46.20       47.77      2.73 o 
  -8   6   5        8.23        8.38      3.01 o 
  -7   6   5       55.17       48.21      2.55 o 
  -6   6   5      193.25      185.65      3.23 o 
  -5   6   5       57.20       53.23      2.80 o 
  -4   6   5      329.39      282.75      5.01 o 
  -3   6   5      386.48      394.39      5.45 o 
  -2   6   5      857.43      785.38     10.08 o 
  -1   6   5      810.26      801.58      7.41 o 
   0   6   5     3125.07     3029.91     40.64 o 
   1   6   5      491.84      443.32      5.11 o 
   2   6   5       44.18       42.82      2.81 o 
   3   6   5       47.94       50.89      2.78 o 
   4   6   5       48.69       45.35      2.77 o 
   5   6   5        9.93       15.85      2.76 o 
   6   6   5      485.71      489.55      4.28 o 
   7   6   5      371.00      366.88      4.94 o 
   8   6   5      205.92      214.09      3.97 o 
   9   6   5      132.62      134.43      3.74 o 
  10   6   5       59.48       67.99      3.26 o 
  11   6   5      203.87      214.97      4.94 o 
  12   6   5       32.98       29.50      3.79 o 
  13   6   5        5.23        5.99      4.41 o 
 -14   7   5       26.54       34.81      3.61 o 
 -13   7   5      592.24      607.63     11.68 o 
 -12   7   5       84.87       80.53      3.52 o 
 -11   7   5      204.51      188.91      3.65 o 
 -10   7   5      122.40      124.25      3.14 o 
  -9   7   5        2.51        3.35      2.78 o 
  -8   7   5      337.70      334.41      4.07 o 
  -7   7   5      252.74      260.53      3.64 o 
  -6   7   5       64.57       60.03      2.98 o 
  -5   7   5      161.83      172.65      3.14 o 
  -4   7   5       91.32       96.65      3.24 o 
  -3   7   5     2384.99     2340.06     21.79 o 
  -2   7   5       99.33       92.35      2.98 o 
  -1   7   5     2871.17     2896.08     17.34 o 
   0   7   5       76.32       85.62      3.05 o 
   1   7   5     1746.06     1678.80     22.82 o 
   2   7   5       24.11       18.01      2.94 o 
   3   7   5      126.17      127.62      3.50 o 
   4   7   5        4.33        7.33      2.95 o 
   5   7   5      247.11      249.57      4.13 o 
   6   7   5      301.49      314.26      4.08 o 
   7   7   5      764.40      770.72      8.09 o 
   8   7   5      283.16      264.12      4.05 o 
   9   7   5      154.40      150.99      4.13 o 
  10   7   5      112.43      121.64      4.20 o 
  11   7   5       44.44       52.50      4.00 o 
  12   7   5      381.58      408.68      5.08 o 
 -13   8   5       77.56       79.66      3.73 o 
 -12   8   5      496.73      475.13      4.83 o 
 -11   8   5       40.54       38.86      3.46 o 
 -10   8   5       89.68       92.19      3.23 o 
  -9   8   5       49.42       55.90      3.81 o 
  -8   8   5      121.59      127.82      3.54 o 
  -7   8   5      248.01      247.24      4.05 o 
  -6   8   5      630.66      642.43      6.42 o 
  -5   8   5       50.89       58.52      3.00 o 
  -4   8   5     1282.28     1278.92     11.45 o 
  -3   8   5      152.02      160.13      3.49 o 
  -2   8   5      416.93      421.36      4.37 o 
  -1   8   5        0.77        3.20      2.82 o 
   0   8   5      470.80      487.81      4.57 o 
   1   8   5       20.76       16.51      3.45 o 
   2   8   5      292.26      290.24      4.43 o 
   3   8   5      265.80      268.64      4.85 o 
   4   8   5     1323.19     1317.56     29.32 o 
   5   8   5       35.75       43.49      3.68 o 
   6   8   5      404.87      408.97      6.15 o 
   7   8   5      158.92      159.34      4.02 o 
   8   8   5      172.92      166.18      4.22 o 
   9   8   5      130.34      141.48      4.26 o 
  10   8   5       65.66       67.30      4.21 o 
  11   8   5      550.06      548.04      7.94 o 
 -12   9   5      104.29      101.10      3.98 o 
 -11   9   5        0.73        0.66      3.64 o 
 -10   9   5       13.16       15.59      3.58 o 
  -9   9   5      159.55      154.62      4.25 o 
  -8   9   5       53.89       51.54      3.87 o 
  -7   9   5     1526.74     1510.00     11.94 o 
  -6   9   5        9.58       10.95      3.31 o 
  -5   9   5       17.90       18.34      3.47 o 
  -4   9   5       49.71       43.06      3.13 o 
  -3   9   5      190.91      178.95      3.89 o 
  -2   9   5      699.41      702.90      5.83 o 
  -1   9   5        1.79        3.09      3.14 o 
   0   9   5     1173.30     1140.50     11.48 o 
   1   9   5       79.09       83.50      3.65 o 
   2   9   5     2105.53     2059.67     23.38 o 
   3   9   5      948.94      894.81      7.94 o 
   4   9   5     1070.38     1039.90     13.38 o 
   5   9   5      490.86      488.91      7.03 o 
   6   9   5      170.46      165.68      4.92 o 
   7   9   5      255.76      262.04      6.07 o 
   8   9   5       53.02       41.93      3.96 o 
   9   9   5       47.04       54.64      4.37 o 
 -10  10   5      241.68      228.37      7.09 o 
  -9  10   5        0.39       -1.10      4.17 o 
  -8  10   5      350.34      352.52      6.48 o 
  -7  10   5        5.88        8.45      3.83 o 
  -6  10   5      301.59      279.27      4.49 o 
  -5  10   5       12.85       13.70      3.24 o 
  -4  10   5      237.76      238.20      4.38 o 
  -3  10   5      108.92       94.52      3.72 o 
  -2  10   5        3.68        5.15      3.39 o 
  -1  10   5     1036.14     1006.85     12.68 o 
   0  10   5      421.12      434.20      4.80 o 
   1  10   5     1266.66     1288.64     13.50 o 
   2  10   5       51.82       52.62      3.71 o 
   3  10   5     1166.43     1169.45     20.91 o 
   4  10   5      198.72      201.69      4.64 o 
   5  10   5      671.35      690.60     12.52 o 
   6  10   5       97.55      108.48      4.66 o 
   7  10   5       15.44        9.60      4.07 o 
   8  10   5      146.41      133.18      5.24 o 
  -8  11   5        2.71        6.36      4.54 o 
  -7  11   5      697.59      700.26     14.90 o 
  -6  11   5       39.65       39.46      4.09 o 
  -5  11   5       32.42       39.27      4.50 o 
  -4  11   5      111.27      124.94      4.58 o 
  -3  11   5       47.05       45.47      4.09 o 
  -2  11   5        0.27        3.09      4.40 o 
  -1  11   5      108.70      115.40      4.47 o 
   0  11   5      156.62      160.24      4.48 o 
   1  11   5      336.35      324.14      5.17 o 
   2  11   5      188.13      213.28      4.77 o 
   3  11   5        5.44       10.47      4.39 o 
   4  11   5      553.86      566.25     14.19 o 
   5  11   5        2.76        2.62      4.64 o 
  -3  12   5       89.57       89.70      5.12 o 
  -2  12   5        4.33        0.52      5.12 o 
  -1  12   5       86.08       91.29      5.68 o 
   0  12   5        0.24        2.23      5.26 o 
 -16   0   6      165.94      153.47      4.50 o 
 -14   0   6      576.97      562.15     11.75 o 
 -12   0   6      631.62      599.47     10.31 o 
 -10   0   6     1465.97     1418.46     36.63 o 
  -8   0   6     1215.32     1320.90     29.03 o 
  -6   0   6      813.82      736.84     11.46 o 
  -4   0   6    14968.28    15083.07    268.21 o 
  -2   0   6     3633.52     3367.46     54.25 o 
   0   0   6       82.54      125.66      3.96 o 
   2   0   6     7149.11     7375.11    203.30 o 
   4   0   6      163.84      156.10      4.59 o 
   6   0   6     2807.16     2838.63     38.64 o 
   8   0   6     1588.94     1533.81      8.97 o 
  10   0   6      501.40      483.23      5.96 o 
  12   0   6       91.80       82.94      5.24 o 
  14   0   6        0.89        6.03      5.77 o 
 -17   1   6      469.54      462.67      4.39 o 
 -16   1   6        0.06       -1.12      3.24 o 
 -15   1   6       29.63       27.66      3.35 o 
 -14   1   6        9.13        7.60      2.91 o 
 -13   1   6       15.74       14.14      2.90 o 
 -12   1   6       90.38       79.83      3.07 o 
 -11   1   6     4191.49     4170.91     56.37 o 
 -10   1   6        7.40        6.26      2.50 o 
  -9   1   6      347.85      347.60      5.81 o 
  -8   1   6     1519.40     1491.87     18.83 o 
  -7   1   6      907.79     1009.38     10.40 o 
  -6   1   6     7626.02     7938.27    108.98 o 
  -5   1   6    11891.03    11965.16    190.93 o 
  -4   1   6     4024.22     4378.24     55.18 o 
  -3   1   6     6926.75     6472.42     53.43 o 
  -2   1   6      573.98      644.53      5.00 o 
  -1   1   6      667.57      527.75      4.53 o 
   0   1   6        0.13        4.83      2.31 o 
   1   1   6      308.69      318.74      4.88 o 
   2   1   6        0.24        5.62      2.85 o 
   3   1   6      536.60      579.12      8.74 o 
   4   1   6      158.26      138.54      4.00 o 
   5   1   6        0.87        2.73      2.61 o 
   6   1   6     1094.00     1127.93      7.81 o 
   7   1   6     2259.09     2220.96     15.41 o 
   8   1   6      192.44      184.01      3.45 o 
   9   1   6       67.23       68.85      3.17 o 
  10   1   6       83.64       88.04      3.14 o 
  11   1   6       30.00       35.75      3.32 o 
  12   1   6      103.19      101.00      3.53 o 
  13   1   6        1.17        1.63      4.29 o 
  14   1   6        4.47        5.31      3.75 o 
 -17   2   6      223.69      225.04      3.89 o 
 -16   2   6       88.67       91.02      3.31 o 
 -15   2   6       40.80       43.14      3.06 o 
 -14   2   6       30.99       35.67      2.88 o 
 -13   2   6       82.33       96.60      2.97 o 
 -12   2   6     1555.41     1546.09     19.93 o 
 -11   2   6      208.17      217.74      2.93 o 
 -10   2   6      208.56      169.13      4.19 o 
  -9   2   6      906.54      903.25     14.14 o 
  -8   2   6        0.42        4.10      2.04 o 
  -7   2   6     5406.59     5487.20     67.46 o 
  -6   2   6     5520.04     5675.97     60.90 o 
  -5   2   6     2654.82     2755.15     35.90 o 
  -4   2   6    13762.93    13812.33    138.32 o 
  -3   2   6      518.69      553.23      4.29 o 
  -2   2   6     5575.28     5246.89     51.03 o 
  -1   2   6       88.79      118.80      2.93 o 
   0   2   6      206.74      263.11      3.57 o 
   1   2   6      993.29      922.59     16.93 o 
   2   2   6      217.97      182.38      3.62 o 
   3   2   6      949.36     1076.02     12.43 o 
   4   2   6     1444.23     1489.38     17.12 o 
   5   2   6     1449.11     1499.10     12.79 o 
   6   2   6      549.36      507.61      5.49 o 
   7   2   6      141.02      148.63      3.32 o 
   8   2   6      133.25      121.64      3.45 o 
   9   2   6       65.63       64.70      3.54 o 
  10   2   6      164.94      184.97      4.08 o 
  11   2   6      941.17      939.32     10.59 o 
  12   2   6       13.15       11.80      3.88 o 
  13   2   6      359.85      370.31      6.26 o 
  14   2   6        8.67       13.47      4.29 o 
 -17   3   6      405.78      419.49      5.38 o 
 -16   3   6      581.08      568.81     11.78 o 
 -15   3   6      133.90      139.00      3.56 o 
 -14   3   6       25.64       23.38      2.88 o 
 -13   3   6        5.23        6.77      2.82 o 
 -12   3   6       63.25       66.01      3.09 o 
 -11   3   6      209.72      200.03      3.21 o 
 -10   3   6      582.84      582.27      8.74 o 
  -9   3   6      486.29      551.55     10.27 o 
  -8   3   6     3859.59     3757.29     49.23 o 
  -7   3   6       95.90       95.88      2.64 o 
  -6   3   6      999.31      959.17      9.28 o 
  -5   3   6    10535.18    10824.03     95.72 o 
  -4   3   6     1062.61     1013.39      8.05 o 
  -3   3   6     3625.15     3506.60     27.43 o 
  -2   3   6      448.09      529.56      5.04 o 
  -1   3   6     2615.23     2460.15     23.49 o 
   0   3   6     1413.16     1329.70     18.42 o 
   1   3   6        0.64        2.40      2.75 o 
   2   3   6      916.50      810.60      8.75 o 
   3   3   6       10.78        9.40      2.56 o 
   4   3   6      152.72      157.10      3.61 o 
   5   3   6      282.43      268.04      4.13 o 
   6   3   6     1921.64     1892.54     13.50 o 
   7   3   6      953.95      922.31      6.61 o 
   8   3   6      349.63      320.75      6.01 o 
   9   3   6     1261.97     1243.57      8.89 o 
  10   3   6     2347.26     2322.96     22.73 o 
  11   3   6      286.11      282.32      5.92 o 
  12   3   6      955.44      926.51      7.78 o 
  13   3   6        7.45        3.48      4.12 o 
  14   3   6      798.15      813.42     10.50 o 
 -16   4   6      118.47      117.30      3.76 o 
 -15   4   6      468.90      437.45      4.18 o 
 -14   4   6       44.68       40.43      3.25 o 
 -13   4   6      158.92      152.57      3.20 o 
 -12   4   6      552.87      561.38      6.00 o 
 -11   4   6      147.50      149.77      3.14 o 
 -10   4   6      127.36      133.30      4.03 o 
  -9   4   6     4063.11     4056.69     55.99 o 
  -8   4   6     1661.11     1742.68     21.64 o 
  -7   4   6     3195.69     3078.17     39.89 o 
  -6   4   6      368.04      331.88      3.78 o 
  -5   4   6     1135.31     1065.20     11.67 o 
  -4   4   6     1298.34     1204.05     11.99 o 
  -3   4   6      811.26      867.37      7.29 o 
  -2   4   6     1333.09     1242.50     14.44 o 
  -1   4   6     1088.14     1051.97     14.09 o 
   0   4   6      270.27      265.08      6.78 o 
   1   4   6    10271.16     9982.67    157.39 o 
   2   4   6      132.72      150.71      3.27 o 
   3   4   6       26.56       15.30      2.51 o 
   4   4   6       81.56      100.12      3.13 o 
   5   4   6       95.87      115.21      3.06 o 
   6   4   6      242.70      241.69      3.59 o 
   7   4   6       21.31       17.99      3.28 o 
   8   4   6       89.71       83.40      3.33 o 
   9   4   6      703.67      685.77     11.40 o 
  10   4   6      851.08      818.29     12.10 o 
  11   4   6      749.31      732.30      5.80 o 
  12   4   6       46.83       53.87      4.08 o 
  13   4   6      856.59      860.37     10.34 o 
 -16   5   6      180.66      178.68      4.21 o 
 -15   5   6        3.29        6.81      3.46 o 
 -14   5   6      165.81      156.35      3.74 o 
 -13   5   6      399.22      387.85      3.79 o 
 -12   5   6        0.75        0.19      2.92 o 
 -11   5   6     1677.77     1643.16     22.92 o 
 -10   5   6      472.20      491.80      8.92 o 
  -9   5   6      992.68      976.89     17.60 o 
  -8   5   6     5243.94     5187.06     62.94 o 
  -7   5   6      242.84      267.51      4.46 o 
  -6   5   6     3002.96     2983.10     27.43 o 
  -5   5   6      624.68      624.38      6.21 o 
  -4   5   6     3707.01     3654.73     49.79 o 
  -3   5   6       44.53       29.31      2.52 o 
  -2   5   6       21.68       37.22      2.50 o 
  -1   5   6        0.05        0.29      2.40 o 
   0   5   6     1564.49     1523.69     21.39 o 
   1   5   6      277.32      267.23      4.06 o 
   2   5   6      892.32      827.10      9.50 o 
   3   5   6      273.45      254.71      3.48 o 
   4   5   6       27.26       27.35      3.04 o 
   5   5   6       52.76       50.00      3.22 o 
   6   5   6       47.13       55.39      3.03 o 
   7   5   6      272.68      270.02      4.88 o 
   8   5   6        0.81        2.49      3.01 o 
   9   5   6       47.39       53.35      3.34 o 
  10   5   6      749.07      748.45     10.56 o 
  11   5   6        0.89       -0.13      3.63 o 
  12   5   6      702.59      712.48     12.31 o 
  13   5   6        3.46        3.44      4.39 o 
 -15   6   6        2.46        5.35      3.42 o 
 -14   6   6       35.57       40.08      3.58 o 
 -13   6   6       32.29       36.30      2.99 o 
 -12   6   6      243.13      234.25      3.76 o 
 -11   6   6      115.93      106.36      3.10 o 
 -10   6   6      142.77      146.03      3.60 o 
  -9   6   6     1599.48     1585.76     23.83 o 
  -8   6   6       14.89       14.67      3.35 o 
  -7   6   6     3367.63     3339.50     47.20 o 
  -6   6   6      646.79      674.28      8.89 o 
  -5   6   6     4052.78     3974.94     48.21 o 
  -4   6   6       97.37       92.94      2.77 o 
  -3   6   6      382.55      422.41      5.13 o 
  -2   6   6      229.17      249.85      3.35 o 
  -1   6   6      107.63       83.68      2.79 o 
   0   6   6        0.67        0.74      2.50 o 
   1   6   6      472.04      435.81      4.50 o 
   2   6   6      163.25      148.32      3.50 o 
   3   6   6        1.60        5.22      2.90 o 
   4   6   6      157.67      156.23      3.21 o 
   5   6   6      411.62      390.54      4.68 o 
   6   6   6       75.52       68.93      3.20 o 
   7   6   6        9.27       14.35      3.03 o 
   8   6   6       26.67       24.40      3.33 o 
   9   6   6      246.39      258.28      4.29 o 
  10   6   6      138.12      136.81      4.03 o 
  11   6   6      588.47      594.98      9.46 o 
  12   6   6       10.67       12.14      4.72 o 
 -14   7   6       38.81       46.87      3.61 o 
 -13   7   6       45.21       51.63      3.68 o 
 -12   7   6       90.92       84.29      3.36 o 
 -11   7   6       37.28       33.82      3.07 o 
 -10   7   6      101.77      102.93      3.01 o 
  -9   7   6      216.09      216.34      5.05 o 
  -8   7   6     1153.51     1140.16      8.01 o 
  -7   7   6      979.89      942.72      8.07 o 
  -6   7   6     1683.07     1642.13     23.31 o 
  -5   7   6       91.32       90.66      3.20 o 
  -4   7   6      691.73      635.08      9.23 o 
  -3   7   6       22.12       24.48      2.79 o 
  -2   7   6      254.69      239.86      3.41 o 
  -1   7   6       80.11       84.34      3.10 o 
   0   7   6      959.20      932.18      8.71 o 
   1   7   6      310.63      306.43      4.94 o 
   2   7   6      561.78      535.71      8.73 o 
   3   7   6     1186.49     1175.70     15.23 o 
   4   7   6        3.45        2.83      2.87 o 
   5   7   6      189.80      184.82      3.46 o 
   6   7   6       11.13       13.75      3.22 o 
   7   7   6        0.88        1.08      3.27 o 
   8   7   6      124.18      134.06      3.82 o 
   9   7   6       83.40       72.49      3.64 o 
  10   7   6      272.22      288.55      4.94 o 
  11   7   6       18.33       17.21      4.32 o 
 -13   8   6       13.49       13.58      3.97 o 
 -12   8   6        1.07        0.82      3.49 o 
 -11   8   6        0.12        1.72      3.21 o 
 -10   8   6        0.24        0.72      3.08 o 
  -9   8   6      132.29      129.28      3.70 o 
  -8   8   6       26.31       30.24      3.04 o 
  -7   8   6      116.18      127.78      3.29 o 
  -6   8   6      167.93      164.05      3.30 o 
  -5   8   6      740.09      727.47      9.70 o 
  -4   8   6     1868.95     1882.07     16.72 o 
  -3   8   6       12.80       14.65      3.32 o 
  -2   8   6      381.56      374.91      4.20 o 
  -1   8   6      267.68      258.16      3.98 o 
   0   8   6     1653.37     1580.40     19.30 o 
   1   8   6     2343.26     2337.54     18.85 o 
   2   8   6     1058.55     1007.23     10.23 o 
   3   8   6        0.66        0.85      3.26 o 
   4   8   6      867.89      857.42     15.46 o 
   5   8   6      216.71      214.47      4.75 o 
   6   8   6      304.19      290.30      5.41 o 
   7   8   6      717.71      728.59     10.43 o 
   8   8   6      228.45      235.22      4.36 o 
   9   8   6        2.37        1.16      4.38 o 
  10   8   6        3.66        4.39      4.03 o 
 -12   9   6        7.37        3.25      3.98 o 
 -11   9   6        0.19        0.24      3.71 o 
 -10   9   6      123.24      118.79      3.70 o 
  -9   9   6      105.18       99.76      3.50 o 
  -8   9   6       60.92       68.73      3.31 o 
  -7   9   6      200.49      212.55      3.81 o 
  -6   9   6      291.74      287.90      4.03 o 
  -5   9   6      989.52      986.99     11.98 o 
  -4   9   6        4.50        5.21      2.99 o 
  -3   9   6     1163.59     1217.00      7.75 o 
  -2   9   6      386.03      372.04      4.47 o 
  -1   9   6     1913.52     1851.82     19.46 o 
   0   9   6     1569.36     1495.78      7.91 o 
   1   9   6      995.87      929.75     11.36 o 
   2   9   6     1052.21     1027.97     10.48 o 
   3   9   6       97.32       93.58      4.05 o 
   4   9   6      126.76      129.65      3.81 o 
   5   9   6       95.75      104.53      4.20 o 
   6   9   6      533.99      536.06     15.91 o 
   7   9   6      620.93      646.13     13.67 o 
   8   9   6      435.43      436.19      6.98 o 
   9   9   6       91.01       92.55      4.51 o 
 -10  10   6       44.22       47.95      4.69 o 
  -9  10   6       27.79       27.52      3.85 o 
  -8  10   6       18.14       19.05      4.13 o 
  -7  10   6      109.98      110.38      3.90 o 
  -6  10   6       41.04       42.22      3.73 o 
  -5  10   6      265.88      262.15      4.37 o 
  -4  10   6      560.70      589.08      5.16 o 
  -3  10   6      200.57      196.64      4.18 o 
  -2  10   6      404.43      410.36      6.46 o 
  -1  10   6       43.11       41.53      3.80 o 
   0  10   6      521.49      504.23      5.23 o 
   1  10   6      529.56      500.60      6.85 o 
   2  10   6       59.14       59.26      3.87 o 
   3  10   6        5.82        2.04      3.85 o 
   4  10   6      114.10      115.81      4.83 o 
   5  10   6      105.09      112.11      5.05 o 
   6  10   6      168.20      172.10      4.91 o 
   7  10   6      629.02      635.54      9.32 o 
  -7  11   6       45.53       44.63      4.58 o 
  -6  11   6      100.93       98.94      4.38 o 
  -5  11   6      827.66      826.95     18.91 o 
  -4  11   6        4.20        8.74      4.06 o 
  -3  11   6     1075.63     1116.89     31.77 o 
  -2  11   6        2.58        5.52      4.67 o 
  -1  11   6      257.60      262.26      5.24 o 
   0  11   6        3.45        3.66      4.11 o 
   1  11   6       90.46       94.95      4.23 o 
   2  11   6        5.88        5.75      4.50 o 
   3  11   6      251.19      268.23      5.08 o 
   4  11   6       76.28       72.58      4.64 o 
 -17   0   7      929.15      893.57     16.70 o 
 -15   0   7      543.83      536.45      6.85 o 
 -13   0   7       98.60      101.52      4.34 o 
 -11   0   7      924.02      865.49     20.33 o 
  -9   0   7     7340.90     6954.05    135.80 o 
  -7   0   7      775.01      722.51     17.11 o 
  -5   0   7      166.47      213.20      4.34 o 
  -3   0   7     3147.26     3367.42     45.79 o 
  -1   0   7      433.47      351.77      5.35 o 
   3   0   7     6320.89     5640.08    118.58 o 
   5   0   7     2734.82     2754.00     64.79 o 
   7   0   7      517.51      483.95     10.71 o 
   9   0   7      797.20      806.02     15.32 o 
  11   0   7       87.32       91.83      5.22 o 
  13   0   7      673.26      703.61      8.70 o 
 -17   1   7       34.74       32.99      3.54 o 
 -16   1   7      696.01      711.03      8.87 o 
 -15   1   7      244.51      230.10      3.59 o 
 -14   1   7       33.34       36.40      2.77 o 
 -13   1   7      739.86      747.99      9.46 o 
 -12   1   7      409.08      400.36      4.49 o 
 -11   1   7      462.69      464.25      5.86 o 
 -10   1   7     3906.89     3923.98     50.07 o 
  -9   1   7      516.94      531.28      9.29 o 
  -8   1   7     6354.89     6368.94     88.38 o 
  -7   1   7        1.78        7.80      2.10 o 
  -6   1   7     2220.50     2189.83     25.81 o 
  -5   1   7      615.02      624.07     10.36 o 
  -4   1   7       98.67      104.81      2.81 o 
  -3   1   7       67.86       68.41      2.45 o 
  -2   1   7       24.54       39.80      2.49 o 
  -1   1   7      691.94      780.53      7.74 o 
   0   1   7      348.31      471.06      5.71 o 
   1   1   7     2180.58     2266.11     33.88 o 
   2   1   7     2938.65     2348.20     44.49 o 
   3   1   7      948.30      980.91     16.76 o 
   4   1   7     2783.14     2549.06     37.01 o 
   5   1   7      155.26      156.82      3.66 o 
   6   1   7     1566.49     1483.42     18.44 o 
   7   1   7       14.99       21.87      3.06 o 
   8   1   7      238.90      244.17      3.90 o 
   9   1   7      180.37      181.77      3.89 o 
  10   1   7      479.44      467.25      5.74 o 
  11   1   7       30.63       31.18      3.89 o 
  12   1   7      341.50      340.25      5.55 o 
  13   1   7       53.61       47.35      4.56 o 
  14   1   7       37.88       32.98      5.28 o 
 -17   2   7      167.90      157.69      3.91 o 
 -16   2   7      250.86      262.41      3.77 o 
 -15   2   7      407.97      394.41      4.83 o 
 -14   2   7      652.15      653.97      4.28 o 
 -13   2   7      219.05      212.98      5.48 o 
 -12   2   7     1699.92     1688.79     19.47 o 
 -11   2   7      486.73      507.73      8.22 o 
 -10   2   7      159.93      161.31      2.93 o 
  -9   2   7     3277.06     3334.66     35.86 o 
  -8   2   7      179.87      173.20      2.65 o 
  -7   2   7     2253.07     2266.16     26.70 o 
  -6   2   7      840.89      887.21     10.10 o 
  -5   2   7      788.69      761.21      6.76 o 
  -4   2   7        3.94        5.23      2.25 o 
  -3   2   7      857.58      983.39      5.78 o 
  -2   2   7        1.56        4.76      2.35 o 
  -1   2   7      606.72      550.05      4.47 o 
   0   2   7       28.89       24.57      2.34 o 
   1   2   7     1454.91     1203.13     16.10 o 
   2   2   7      647.97      601.28      8.60 o 
   3   2   7     8183.52     7321.28     97.15 o 
   4   2   7     1807.96     1660.34     21.65 o 
   5   2   7     1230.86     1168.56     14.39 o 
   6   2   7     1123.78     1053.37      6.72 o 
   7   2   7      460.83      427.74      5.71 o 
   8   2   7     1140.29     1140.41     11.27 o 
   9   2   7     1598.71     1540.09     17.10 o 
  10   2   7      865.66      871.29      5.49 o 
  11   2   7      898.81      859.96     14.35 o 
  12   2   7       75.99       91.81      3.77 o 
  13   2   7      201.02      196.68      5.25 o 
  14   2   7       28.19       34.30      5.26 o 
 -17   3   7      322.11      319.62      6.92 o 
 -16   3   7      236.44      220.20      3.95 o 
 -15   3   7      610.47      600.93      5.92 o 
 -14   3   7        2.58        1.86      2.79 o 
 -13   3   7     3359.67     3325.94     42.11 o 
 -12   3   7      975.20      954.71     13.13 o 
 -11   3   7     1309.18     1321.74     19.15 o 
 -10   3   7      495.24      459.99      4.51 o 
  -9   3   7       41.76       52.08      2.64 o 
  -8   3   7     1644.42     1595.52     18.38 o 
  -7   3   7      368.21      409.16      5.45 o 
  -6   3   7      305.18      312.72      3.30 o 
  -5   3   7     1107.70     1162.04     11.02 o 
  -4   3   7      677.71      690.99      5.33 o 
  -3   3   7      206.92      221.22      3.26 o 
  -2   3   7       27.62       24.88      2.64 o 
  -1   3   7      134.64      170.41      3.18 o 
   0   3   7      190.01      167.68      3.04 o 
   1   3   7        7.27       10.69      2.64 o 
   2   3   7     4058.38     3730.72     64.61 o 
   3   3   7      660.46      622.43      9.90 o 
   4   3   7     2008.96     1869.69     25.58 o 
   5   3   7     2209.47     2018.42     20.43 o 
   6   3   7      953.01      923.58      5.65 o 
   7   3   7     1228.51     1194.52      9.35 o 
   8   3   7        0.59        0.32      3.22 o 
   9   3   7     2108.08     2076.77     27.08 o 
  10   3   7     1380.86     1345.98      8.79 o 
  11   3   7      405.70      403.29      4.74 o 
  12   3   7      407.18      415.94      4.90 o 
  13   3   7       62.65       69.43      5.02 o 
 -16   4   7      590.89      562.68      9.73 o 
 -15   4   7      142.62      141.39      3.36 o 
 -14   4   7     1035.12     1016.06     11.84 o 
 -13   4   7      181.64      190.99      3.52 o 
 -12   4   7     5121.76     5087.74     43.40 o 
 -11   4   7      573.36      577.60      8.18 o 
 -10   4   7        5.17        6.06      2.49 o 
  -9   4   7     1370.88     1322.13     17.19 o 
  -8   4   7      117.41      126.28      2.86 o 
  -7   4   7     1811.38     1860.12     27.51 o 
  -6   4   7      160.89      158.33      3.26 o 
  -5   4   7        2.26        4.04      2.47 o 
  -4   4   7      153.03      176.01      2.98 o 
  -3   4   7      674.71      624.47      6.94 o 
  -2   4   7       22.82       39.18      2.58 o 
  -1   4   7      150.79      166.49      3.16 o 
   0   4   7       18.86       27.90      2.83 o 
   1   4   7       87.23       79.98      2.84 o 
   2   4   7      539.90      563.40      6.39 o 
   3   4   7     1868.38     1765.70     18.94 o 
   4   4   7     1960.19     1964.13     26.81 o 
   5   4   7      190.76      186.18      3.75 o 
   6   4   7     2823.33     2693.60     25.31 o 
   7   4   7      167.22      160.48      3.74 o 
   8   4   7     1651.93     1590.73     16.57 o 
   9   4   7      246.15      242.75      3.98 o 
  10   4   7     1533.82     1501.85     24.35 o 
  11   4   7      153.53      163.78      4.29 o 
  12   4   7      167.81      170.70      4.99 o 
  13   4   7       18.38       24.17      5.08 o 
 -16   5   7       11.43        8.06      3.77 o 
 -15   5   7      562.85      586.83      8.45 o 
 -14   5   7      222.03      217.25      3.46 o 
 -13   5   7     2432.18     2388.27     22.25 o 
 -12   5   7        4.25        2.21      3.02 o 
 -11   5   7     2628.18     2496.12     44.70 o 
 -10   5   7       37.21       34.62      2.90 o 
  -9   5   7      156.40      159.27      2.95 o 
  -8   5   7      810.31      810.72      8.67 o 
  -7   5   7      238.68      232.49      3.55 o 
  -6   5   7      218.63      209.54      3.39 o 
  -5   5   7      151.30      125.12      2.92 o 
  -4   5   7       92.04       95.77      2.90 o 
  -3   5   7       24.40       31.94      2.77 o 
  -2   5   7      366.06      347.35      3.62 o 
  -1   5   7       18.78       18.33      2.65 o 
   0   5   7      335.18      361.51      3.91 o 
   1   5   7      124.43      107.43      3.13 o 
   2   5   7      164.17      176.97      3.38 o 
   3   5   7      473.24      475.48      4.62 o 
   4   5   7     1313.61     1290.94     18.55 o 
   5   5   7     2416.17     2263.05     30.77 o 
   6   5   7      124.90      121.02      3.59 o 
   7   5   7     1774.76     1708.27     24.22 o 
   8   5   7      241.71      253.64      3.70 o 
   9   5   7     1017.03      944.62      7.94 o 
  10   5   7      291.01      288.18      4.80 o 
  11   5   7      415.01      416.08      5.76 o 
  12   5   7        6.54        6.13      4.24 o 
 -15   6   7        1.65        3.56      3.81 o 
 -14   6   7      554.33      596.09      7.65 o 
 -13   6   7      174.66      174.11      3.56 o 
 -12   6   7     3554.39     3409.25     44.32 o 
 -11   6   7       19.92       20.05      2.88 o 
 -10   6   7      413.60      417.98      4.88 o 
  -9   6   7        1.12        0.05      3.05 o 
  -8   6   7       81.89       88.20      2.61 o 
  -7   6   7        4.24        9.02      2.53 o 
  -6   6   7     1375.72     1405.67     15.18 o 
  -5   6   7       40.56       57.89      2.75 o 
  -4   6   7      562.19      562.16      6.96 o 
  -3   6   7      380.43      364.64      6.00 o 
  -2   6   7        6.21       16.58      2.66 o 
  -1   6   7      299.82      321.15      4.17 o 
   0   6   7      384.33      392.21      3.77 o 
   1   6   7      159.09      156.34      3.33 o 
   2   6   7       36.32       31.33      3.07 o 
   3   6   7      646.84      610.57      7.09 o 
   4   6   7      377.56      362.07      4.00 o 
   5   6   7       20.36       27.51      3.14 o 
   6   6   7     1970.60     1994.41     13.99 o 
   7   6   7      401.51      403.35      4.44 o 
   8   6   7      844.10      836.00      8.12 o 
   9   6   7      118.87      117.79      4.25 o 
  10   6   7      300.84      292.72      5.56 o 
  11   6   7       62.65       64.06      4.41 o 
  12   6   7      132.73      141.07      5.56 o 
 -14   7   7        2.91        3.07      3.70 o 
 -13   7   7      963.95      992.63     20.98 o 
 -12   7   7       24.20       24.47      3.16 o 
 -11   7   7     1005.48     1000.18      6.22 o 
 -10   7   7       11.42        9.17      3.03 o 
  -9   7   7       31.94       24.68      2.96 o 
  -8   7   7      466.25      456.42      7.35 o 
  -7   7   7      426.08      424.48      6.96 o 
  -6   7   7      458.82      454.11      7.47 o 
  -5   7   7     1069.65     1012.91     11.35 o 
  -4   7   7       38.65       41.31      2.97 o 
  -3   7   7        4.38        2.53      2.95 o 
  -2   7   7      337.02      304.72      3.82 o 
  -1   7   7      589.19      587.31      5.55 o 
   0   7   7        0.76        1.46      2.92 o 
   1   7   7      307.86      310.01      4.15 o 
   2   7   7       29.32       32.67      3.04 o 
   3   7   7      191.96      175.11      3.53 o 
   4   7   7      323.97      318.80      4.47 o 
   5   7   7      356.41      358.66      4.14 o 
   6   7   7       72.87       74.33      3.37 o 
   7   7   7     1032.46     1071.14     10.43 o 
   8   7   7        6.26        3.69      3.45 o 
   9   7   7      511.54      512.43      5.36 o 
  10   7   7       23.80       27.52      4.35 o 
  11   7   7       15.99       17.28      4.79 o 
 -13   8   7        2.20        2.53      3.34 o 
 -12   8   7      647.15      613.62     10.75 o 
 -11   8   7       27.65       27.65      3.24 o 
 -10   8   7       37.84       38.34      3.24 o 
  -9   8   7      386.24      393.47      5.08 o 
  -8   8   7      276.21      290.74      3.88 o 
  -7   8   7      721.13      683.23      7.55 o 
  -6   8   7      695.71      679.56      8.76 o 
  -5   8   7      286.41      293.53      4.80 o 
  -4   8   7        1.04        2.20      2.79 o 
  -3   8   7      745.42      713.47     10.50 o 
  -2   8   7      229.24      229.14      3.38 o 
  -1   8   7      572.87      561.35      4.68 o 
   0   8   7     1167.68     1137.78     13.50 o 
   1   8   7      325.40      337.81      4.17 o 
   2   8   7        0.94        3.07      3.19 o 
   3   8   7      155.30      171.32      3.79 o 
   4   8   7       58.38       55.84      3.47 o 
   5   8   7       30.24       27.60      3.40 o 
   6   8   7      103.30      116.42      3.96 o 
   7   8   7       22.65       24.41      3.74 o 
   8   8   7      816.53      862.11      7.71 o 
   9   8   7       14.59       12.99      3.98 o 
  10   8   7       27.18       25.25      5.17 o 
 -11   9   7       38.35       38.04      3.69 o 
 -10   9   7     1053.24     1049.48     20.07 o 
  -9   9   7      184.68      193.97      4.38 o 
  -8   9   7      521.77      509.54      5.89 o 
  -7   9   7      268.48      277.37      3.76 o 
  -6   9   7      746.27      734.40      6.35 o 
  -5   9   7       79.60       82.13      3.32 o 
  -4   9   7      437.27      452.62      4.32 o 
  -3   9   7      245.45      242.11      3.90 o 
  -2   9   7     1456.73     1423.67      9.71 o 
  -1   9   7      495.25      497.25      5.54 o 
   0   9   7      451.18      454.79      4.58 o 
   1   9   7      887.48      863.87      8.56 o 
   2   9   7      650.30      669.42     10.84 o 
   3   9   7       95.77       95.18      3.91 o 
   4   9   7      225.24      214.32      4.41 o 
   5   9   7       55.64       53.53      3.95 o 
   6   9   7      260.30      253.03      5.39 o 
   7   9   7      684.54      709.67     12.80 o 
   8   9   7        0.47       -0.03      4.34 o 
 -10  10   7        2.08        1.71      4.18 o 
  -9  10   7      673.62      664.72     13.84 o 
  -8  10   7      201.37      207.75      4.71 o 
  -7  10   7      570.86      564.63      8.57 o 
  -6  10   7      773.90      755.77      6.75 o 
  -5  10   7      219.10      211.44      4.32 o 
  -4  10   7       58.37       61.90      3.66 o 
  -3  10   7       15.16       11.95      3.32 o 
  -2  10   7       21.40       18.13      3.71 o 
  -1  10   7      150.18      156.33      4.16 o 
   0  10   7      666.07      663.27      9.32 o 
   1  10   7       78.43       94.32      4.00 o 
   2  10   7      251.08      256.10      4.73 o 
   3  10   7      352.92      371.69      5.15 o 
   4  10   7        5.02        1.42      3.97 o 
   5  10   7      341.55      362.68      7.23 o 
   6  10   7      125.30      115.46      4.78 o 
  -7  11   7      265.14      237.93      5.46 o 
  -6  11   7      538.25      507.65      7.84 o 
  -5  11   7      332.61      330.27      8.35 o 
  -4  11   7       61.57       69.96      4.40 o 
  -3  11   7       52.50       48.81      4.46 o 
  -2  11   7        1.00        0.98      4.87 o 
  -1  11   7      225.92      237.25      5.49 o 
   0  11   7       69.84       74.01      4.55 o 
   1  11   7      555.04      555.35      8.57 o 
   2  11   7      333.37      341.66      6.05 o 
   3  11   7      103.74      119.95      5.09 o 
 -16   0   8     1062.51     1087.79     13.13 o 
 -14   0   8     2785.00     2799.34     30.15 o 
 -12   0   8       89.19       94.19      4.04 o 
 -10   0   8      106.66      116.78      3.66 o 
  -8   0   8      523.81      551.67     10.42 o 
  -6   0   8     5209.94     5267.12    111.27 o 
  -4   0   8     6456.23     6300.03    105.11 o 
  -2   0   8    11920.69    11726.02     79.34 o 
   0   0   8     3656.63     3664.25     58.51 o 
   2   0   8     2778.16     3109.41     46.77 o 
   4   0   8     2367.81     2250.18     31.63 o 
   6   0   8       95.42       87.69      5.01 o 
   8   0   8       58.10       53.34      4.57 o 
  10   0   8      563.49      567.16     11.81 o 
  12   0   8      131.72      126.89      6.49 o 
 -17   1   8     1141.64     1112.67     19.12 o 
 -16   1   8       13.44       17.47      3.46 o 
 -15   1   8      528.75      521.99      7.14 o 
 -14   1   8      116.34      119.32      3.92 o 
 -13   1   8      475.07      492.53      5.47 o 
 -12   1   8      100.39      102.61      2.62 o 
 -11   1   8     1205.40     1231.81     14.21 o 
 -10   1   8      224.89      208.07      2.98 o 
  -9   1   8       28.13       28.57      2.32 o 
  -8   1   8       15.77        6.36      2.27 o 
  -7   1   8      290.06      273.49      3.92 o 
  -6   1   8       42.12       27.32      2.54 o 
  -5   1   8     3987.25     3916.74     43.53 o 
  -4   1   8        0.03        6.46      2.07 o 
  -3   1   8     7279.47     7022.09     52.45 o 
  -2   1   8       50.96       78.05      2.77 o 
  -1   1   8     3528.78     3262.13     26.00 o 
   0   1   8     1696.44     1655.90     25.76 o 
   1   1   8     1830.36     1944.65     27.86 o 
   2   1   8     2597.33     2564.88     32.50 o 
   3   1   8      672.39      599.76     10.44 o 
   4   1   8      747.45      804.17     12.31 o 
   5   1   8      951.65      936.92     13.00 o 
   6   1   8      343.34      362.28      4.21 o 
   7   1   8      769.44      738.79      6.69 o 
   8   1   8       68.02       59.94      3.33 o 
   9   1   8       10.53       15.66      3.42 o 
  10   1   8      257.67      252.66      4.53 o 
  11   1   8       36.92       33.33      3.71 o 
  12   1   8       36.82       27.60      3.80 o 
  13   1   8       74.34       72.93      4.15 o 
 -17   2   8      429.65      418.89      4.47 o 
 -16   2   8      654.62      629.93     12.34 o 
 -15   2   8       12.06       14.29      3.00 o 
 -14   2   8      264.41      252.48      4.77 o 
 -13   2   8        5.37        4.54      2.94 o 
 -12   2   8      504.45      488.06      7.01 o 
 -11   2   8       59.43       66.67      2.67 o 
 -10   2   8      208.97      194.95      2.94 o 
  -9   2   8       18.85       20.62      2.43 o 
  -8   2   8      199.04      181.06      2.55 o 
  -7   2   8        1.96        4.91      2.51 o 
  -6   2   8      966.47      871.95     10.55 o 
  -5   2   8       69.40       85.34      2.55 o 
  -4   2   8     3994.73     3866.68     26.71 o 
  -3   2   8      509.54      501.73      4.18 o 
  -2   2   8     5894.37     5690.23     45.18 o 
  -1   2   8      788.70      660.97      4.61 o 
   0   2   8       24.94       40.43      2.69 o 
   1   2   8     7007.73     6819.98     98.90 o 
   2   2   8       78.51       69.02      2.82 o 
   3   2   8     1831.21     1718.47     23.12 o 
   4   2   8     1193.56     1199.09     14.57 o 
   5   2   8     2043.17     2034.31     22.54 o 
   6   2   8      536.14      521.18      6.60 o 
   7   2   8       55.01       57.67      3.25 o 
   8   2   8     1706.47     1664.75     19.03 o 
   9   2   8      110.06      115.36      3.97 o 
  10   2   8      541.98      503.13      9.40 o 
  11   2   8      143.61      137.47      4.19 o 
  12   2   8        0.94        1.76      3.95 o 
  13   2   8      188.89      183.72      5.22 o 
 -17   3   8      816.27      805.78      9.96 o 
 -16   3   8      101.29      101.16      3.75 o 
 -15   3   8      589.80      557.21      8.63 o 
 -14   3   8       17.04       16.76      3.29 o 
 -13   3   8      173.78      183.10      3.56 o 
 -12   3   8       62.15       68.09      2.61 o 
 -11   3   8       75.05       77.07      2.49 o 
 -10   3   8        1.96        6.50      2.39 o 
  -9   3   8       22.29       31.12      2.44 o 
  -8   3   8      456.67      462.93      8.88 o 
  -7   3   8       53.95       55.65      3.02 o 
  -6   3   8      258.31      227.17      2.97 o 
  -5   3   8     5112.51     5134.58     54.72 o 
  -4   3   8      164.76      195.13      3.35 o 
  -3   3   8     7572.39     7487.01     49.92 o 
  -2   3   8     2656.35     2458.50     20.24 o 
  -1   3   8     4015.63     3852.87     38.54 o 
   0   3   8     5565.43     5063.03     72.91 o 
   1   3   8       30.10       31.53      2.86 o 
   2   3   8     5164.37     4824.90     68.66 o 
   3   3   8      260.91      238.65      3.86 o 
   4   3   8     2297.45     2071.48     27.60 o 
   5   3   8        7.36        8.39      3.19 o 
   6   3   8      332.94      318.10      4.61 o 
   7   3   8      730.43      701.11      5.22 o 
   8   3   8      203.58      191.03      3.99 o 
   9   3   8       73.65       81.35      3.83 o 
  10   3   8        2.97        3.03      3.55 o 
  11   3   8      258.80      246.93      4.65 o 
  12   3   8       29.57       32.56      4.08 o 
  13   3   8        1.56        2.29      4.79 o 
 -16   4   8      445.79      461.36      5.73 o 
 -15   4   8       39.11       39.79      3.32 o 
 -14   4   8      369.03      363.63      5.69 o 
 -13   4   8       62.20       68.17      3.01 o 
 -12   4   8        0.35        1.50      2.67 o 
 -11   4   8      478.42      472.41      7.46 o 
 -10   4   8       32.91       36.15      2.65 o 
  -9   4   8      194.65      204.12      3.15 o 
  -8   4   8       98.40      101.61      2.65 o 
  -7   4   8      297.47      313.48      3.25 o 
  -6   4   8     1177.50     1181.56     11.03 o 
  -5   4   8      336.75      318.21      3.32 o 
  -4   4   8     1108.04     1141.49     14.50 o 
  -3   4   8     1735.19     1778.52     18.05 o 
  -2   4   8     1577.42     1592.70     14.01 o 
  -1   4   8     2641.43     2428.04     28.86 o 
   0   4   8      196.45      221.95      4.03 o 
   1   4   8     7318.94     7067.65     87.00 o 
   2   4   8      644.41      587.15      7.65 o 
   3   4   8     2599.11     2419.14     33.43 o 
   4   4   8      641.60      582.83      6.85 o 
   5   4   8      427.50      414.61      5.29 o 
   6   4   8       71.50       70.73      3.49 o 
   7   4   8      503.82      495.10      5.17 o 
   8   4   8       74.57       66.38      3.46 o 
   9   4   8        0.38        0.38      3.62 o 
  10   4   8      243.03      235.12      4.45 o 
  11   4   8        3.11        5.50      4.12 o 
  12   4   8       97.83       98.52      4.25 o 
 -16   5   8       63.47       70.69      3.74 o 
 -15   5   8       22.33       26.15      3.20 o 
 -14   5   8        4.67        2.38      3.36 o 
 -13   5   8       63.53       66.92      3.59 o 
 -12   5   8      489.57      484.95      8.95 o 
 -11   5   8      208.19      201.96      4.24 o 
 -10   5   8      169.52      169.27      3.24 o 
  -9   5   8      456.73      454.64      4.17 o 
  -8   5   8      680.15      653.94      6.07 o 
  -7   5   8       31.04       32.83      2.84 o 
  -6   5   8      511.83      516.11      3.98 o 
  -5   5   8        3.39        8.30      2.55 o 
  -4   5   8      327.88      298.15      3.81 o 
  -3   5   8      666.18      684.88     11.59 o 
  -2   5   8     1197.58     1132.82     14.69 o 
  -1   5   8        0.57        1.95      2.71 o 
   0   5   8     3644.91     3526.95     47.20 o 
   1   5   8      237.64      219.59      3.44 o 
   2   5   8    10174.48     9882.92    120.01 o 
   3   5   8      851.10      838.47     10.75 o 
   4   5   8     3565.64     3398.23     46.68 o 
   5   5   8      404.00      400.94      4.68 o 
   6   5   8       23.35       26.48      3.55 o 
   7   5   8       46.18       46.61      3.49 o 
   8   5   8      100.39       99.01      3.61 o 
   9   5   8       19.31       14.68      3.72 o 
  10   5   8      338.27      328.75      4.73 o 
  11   5   8       73.59       92.44      4.31 o 
  12   5   8      159.74      149.66      5.39 o 
 -15   6   8        0.74       -0.05      3.57 o 
 -14   6   8        4.01        2.48      3.22 o 
 -13   6   8       33.75       38.06      3.39 o 
 -12   6   8        0.92        1.46      3.25 o 
 -11   6   8      501.68      472.24      6.01 o 
 -10   6   8      654.28      658.48      6.32 o 
  -9   6   8      277.81      272.35      3.45 o 
  -8   6   8      459.98      436.14      4.13 o 
  -7   6   8       72.65       70.66      2.84 o 
  -6   6   8       73.35       73.10      2.79 o 
  -5   6   8      873.22      831.47      9.66 o 
  -4   6   8        2.62        3.56      2.63 o 
  -3   6   8       83.56       83.21      2.77 o 
  -2   6   8      125.98      120.26      2.93 o 
  -1   6   8      786.29      721.78      9.20 o 
   0   6   8       34.68       40.35      2.83 o 
   1   6   8     5600.85     5295.80     73.24 o 
   2   6   8       10.72       11.64      2.98 o 
   3   6   8     4871.34     4635.00     35.42 o 
   4   6   8       74.61       90.72      3.30 o 
   5   6   8      603.82      573.85      7.65 o 
   6   6   8        0.25        1.85      3.19 o 
   7   6   8       12.99       14.69      3.26 o 
   8   6   8       12.31       12.24      3.87 o 
   9   6   8      258.07      248.88      4.65 o 
  10   6   8        0.38        3.52      3.92 o 
  11   6   8      109.93      108.60      4.91 o 
 -14   7   8        6.06        6.89      3.50 o 
 -13   7   8       18.40       16.91      3.40 o 
 -12   7   8       63.78       64.36      3.58 o 
 -11   7   8       10.75       17.36      3.34 o 
 -10   7   8        1.74        1.69      2.82 o 
  -9   7   8      395.58      395.35      4.07 o 
  -8   7   8       40.82       37.92      3.20 o 
  -7   7   8      107.41      118.41      3.06 o 
  -6   7   8      415.77      396.75      8.04 o 
  -5   7   8        2.38        5.86      2.93 o 
  -4   7   8      567.23      525.57      9.19 o 
  -3   7   8        1.61        3.98      2.69 o 
  -2   7   8      859.77      847.45      8.77 o 
  -1   7   8      249.33      233.71      3.64 o 
   0   7   8     1161.36     1114.28     11.20 o 
   1   7   8      940.56      890.87     12.99 o 
   2   7   8     2014.77     1974.18     26.86 o 
   3   7   8       73.97       69.93      3.32 o 
   4   7   8       51.09       49.83      3.16 o 
   5   7   8        0.18        3.34      3.00 o 
   6   7   8      161.83      150.91      3.94 o 
   7   7   8      289.30      298.51      4.35 o 
   8   7   8      195.50      190.00      4.52 o 
   9   7   8      133.06      147.55      4.73 o 
  10   7   8        6.42        2.92      4.51 o 
 -13   8   8      159.06      155.60      3.96 o 
 -12   8   8       85.10       94.69      3.94 o 
 -11   8   8       69.80       64.86      3.61 o 
 -10   8   8      223.13      226.48      4.09 o 
  -9   8   8       29.25       29.88      3.52 o 
  -8   8   8      397.73      414.74      4.54 o 
  -7   8   8      571.89      596.62      9.09 o 
  -6   8   8      385.32      414.55      6.56 o 
  -5   8   8     3714.16     3689.67     46.51 o 
  -4   8   8      775.23      788.96     10.19 o 
  -3   8   8        0.11        1.16      3.08 o 
  -2   8   8      836.15      806.70      5.79 o 
  -1   8   8     1005.98      993.35     13.71 o 
   0   8   8     1829.70     1783.00     17.72 o 
   1   8   8     1964.97     1979.26     22.84 o 
   2   8   8      474.99      458.48      5.90 o 
   3   8   8      219.21      226.88      3.80 o 
   4   8   8       72.34       69.01      3.37 o 
   5   8   8       22.23       18.74      3.31 o 
   6   8   8       54.55       59.02      3.86 o 
   7   8   8      219.99      222.19      4.43 o 
   8   8   8       81.33       95.66      4.69 o 
   9   8   8      188.91      194.67      5.07 o 
 -11   9   8      188.70      184.13      4.24 o 
 -10   9   8       22.66       27.94      3.51 o 
  -9   9   8      131.40      139.13      4.13 o 
  -8   9   8       30.80       36.43      3.66 o 
  -7   9   8      305.64      300.43      3.93 o 
  -6   9   8     1246.90     1221.86     11.70 o 
  -5   9   8      687.24      687.04      8.13 o 
  -4   9   8      784.54      777.28      7.68 o 
  -3   9   8     1032.49     1024.51      8.62 o 
  -2   9   8      244.03      228.64      3.69 o 
  -1   9   8      312.23      306.71      4.06 o 
   0   9   8      397.48      392.58      4.87 o 
   1   9   8        2.92        5.10      3.30 o 
   2   9   8      844.62      856.97      8.08 o 
   3   9   8       46.00       41.53      3.63 o 
   4   9   8       26.27       31.37      3.62 o 
   5   9   8       40.95       36.88      4.01 o 
   6   9   8      140.05      145.88      4.30 o 
   7   9   8      125.50      128.41      4.93 o 
  -9  10   8        9.68        6.81      4.00 o 
  -8  10   8       87.84       96.62      4.05 o 
  -7  10   8       77.55       87.22      4.07 o 
  -6  10   8      181.89      174.56      4.07 o 
  -5  10   8      514.58      495.39      6.20 o 
  -4  10   8      760.00      775.66      7.72 o 
  -3  10   8        0.76        2.87      3.39 o 
  -2  10   8      508.93      521.58      6.58 o 
  -1  10   8        3.59        5.73      3.75 o 
   0  10   8        9.92       13.46      4.01 o 
   1  10   8      329.04      355.23      5.01 o 
   2  10   8      166.33      172.09      4.60 o 
   3  10   8       86.43       92.32      4.09 o 
   4  10   8      199.28      203.50      4.99 o 
   5  10   8      219.65      224.19      4.87 o 
  -6  11   8      133.28      127.01      4.42 o 
  -5  11   8      242.37      245.97      7.44 o 
  -4  11   8      255.73      273.71     11.59 o 
  -3  11   8      759.66      758.14     17.61 o 
  -2  11   8        0.32        1.95      3.78 o 
  -1  11   8      502.25      499.07      6.05 o 
   0  11   8       12.01       10.97      4.55 o 
   1  11   8       44.20       37.04      4.25 o 
   2  11   8      154.80      148.70      4.82 o 
 -17   0   9       61.64       53.61      4.34 o 
 -15   0   9        0.48       -2.93      5.06 o 
 -13   0   9        0.60        0.76      4.07 o 
 -11   0   9     2695.55     2590.79     68.71 o 
  -9   0   9    10469.62    10366.65    147.37 o 
  -7   0   9     5180.44     4964.75    120.08 o 
  -5   0   9    13033.99    13525.49    212.69 o 
  -3   0   9      282.55      318.62      5.03 o 
  -1   0   9      554.89      514.67     10.73 o 
   1   0   9      119.11      102.74      4.41 o 
   3   0   9      105.66       89.70      4.45 o 
   5   0   9      615.84      582.90     11.42 o 
   7   0   9        3.98        9.98      5.36 o 
   9   0   9     2982.99     2896.69     51.47 o 
  11   0   9     2328.04     2283.72     28.33 o 
  13   0   9      640.64      591.28      9.14 o 
 -17   1   9       20.34       14.85      3.52 o 
 -16   1   9        4.07        3.11      3.14 o 
 -15   1   9        0.20        1.92      3.47 o 
 -14   1   9       65.49       75.55      3.47 o 
 -13   1   9        1.45        2.45      2.99 o 
 -12   1   9      428.56      444.73      4.79 o 
 -11   1   9      562.84      564.11      4.57 o 
 -10   1   9     6188.59     6046.27     81.87 o 
  -9   1   9      403.64      393.63      5.90 o 
  -8   1   9     4082.88     3867.45     57.35 o 
  -7   1   9      989.70      965.14     13.74 o 
  -6   1   9     2894.59     2887.70     32.44 o 
  -5   1   9     1909.66     1967.55     26.73 o 
  -4   1   9      121.20      129.07      2.88 o 
  -3   1   9     1664.08     1747.15     10.39 o 
  -2   1   9     4953.97     5009.23     39.31 o 
  -1   1   9     2368.31     2500.46     24.45 o 
   0   1   9      819.75      810.77     10.15 o 
   1   1   9      343.47      347.58      5.91 o 
   2   1   9      433.43      377.40      5.49 o 
   3   1   9      303.31      305.81      4.28 o 
   4   1   9     1479.67     1374.08     20.70 o 
   5   1   9      599.78      615.16     11.87 o 
   6   1   9      882.75      804.01     12.01 o 
   7   1   9      142.19      146.88      3.77 o 
   8   1   9      522.72      512.98      9.25 o 
   9   1   9      669.57      639.45     12.31 o 
  10   1   9     2934.82     2838.60     57.76 o 
  11   1   9       63.13       60.14      4.39 o 
  12   1   9     1088.70     1091.87     19.45 o 
  13   1   9       66.55       73.82      5.07 o 
 -17   2   9        0.75        0.28      3.67 o 
 -16   2   9        5.78        8.37      3.29 o 
 -15   2   9        0.40        1.55      3.23 o 
 -14   2   9      531.04      527.76      8.22 o 
 -13   2   9      148.57      153.72      3.34 o 
 -12   2   9      139.10      138.00      3.24 o 
 -11   2   9      942.64      955.32     15.59 o 
 -10   2   9        5.07        6.22      2.55 o 
  -9   2   9     3022.68     2890.97     25.15 o 
  -8   2   9       30.05       27.66      2.08 o 
  -7   2   9      822.87      719.54      7.82 o 
  -6   2   9     2218.25     2149.77     24.60 o 
  -5   2   9      241.86      232.64      3.12 o 
  -4   2   9     2018.14     1909.83     17.16 o 
  -3   2   9     7092.77     7294.61     43.51 o 
  -2   2   9     1661.49     1685.50     16.44 o 
  -1   2   9     3852.72     3873.05     34.03 o 
   0   2   9     1913.84     1872.39     24.47 o 
   1   2   9      117.89      119.44      2.93 o 
   2   2   9        3.48       11.88      2.65 o 
   3   2   9     2120.29     1904.93     31.53 o 
   4   2   9     1149.49     1106.77     16.08 o 
   5   2   9     1162.77     1082.06     20.88 o 
   6   2   9      155.13      165.80      3.65 o 
   7   2   9      138.54      126.07      3.91 o 
   8   2   9      138.20      131.24      3.92 o 
   9   2   9     1835.59     1795.31     24.61 o 
  10   2   9       22.18       22.50      3.80 o 
  11   2   9     1317.14     1317.75     18.38 o 
  12   2   9      140.95      131.73      4.66 o 
 -16   3   9       47.47       52.74      3.72 o 
 -15   3   9      316.97      324.74      4.19 o 
 -14   3   9        3.78        5.28      2.90 o 
 -13   3   9      387.28      393.26      3.89 o 
 -12   3   9      308.10      307.44      3.85 o 
 -11   3   9        0.96        1.83      2.46 o 
 -10   3   9      690.22      679.86      7.92 o 
  -9   3   9       63.02       67.95      2.54 o 
  -8   3   9     1517.23     1488.45     17.75 o 
  -7   3   9     3049.87     3090.45     29.33 o 
  -6   3   9     1161.23     1145.65     10.18 o 
  -5   3   9     5145.34     4996.08     48.43 o 
  -4   3   9      119.20      135.24      3.16 o 
  -3   3   9      469.03      429.05      4.00 o 
  -2   3   9     3717.12     3629.12     29.44 o 
  -1   3   9      283.45      286.90      3.62 o 
   0   3   9     1015.68      944.08     11.54 o 
   1   3   9      297.27      356.30      6.24 o 
   2   3   9      334.73      309.64      6.09 o 
   3   3   9      590.37      586.39      5.77 o 
   4   3   9      739.16      686.32      9.19 o 
   5   3   9      701.94      649.78     11.63 o 
   6   3   9      368.66      351.64      4.33 o 
   7   3   9      277.19      278.66      4.16 o 
   8   3   9       15.55       16.99      3.37 o 
   9   3   9      221.35      229.57      4.32 o 
  10   3   9     1429.71     1377.79     18.44 o 
  11   3   9       14.03       17.61      4.10 o 
  12   3   9      262.63      264.57      5.30 o 
 -16   4   9      194.43      197.91      3.90 o 
 -15   4   9      130.04      129.88      3.54 o 
 -14   4   9       77.27       97.34      3.56 o 
 -13   4   9       56.60       62.37      3.13 o 
 -12   4   9        2.38        4.56      2.54 o 
 -11   4   9      455.12      456.43      4.02 o 
 -10   4   9      139.97      118.60      2.68 o 
  -9   4   9     1412.70     1390.04     11.93 o 
  -8   4   9     1710.41     1715.16     17.49 o 
  -7   4   9     1001.71      985.29      8.40 o 
  -6   4   9     6277.60     6284.74     45.94 o 
  -5   4   9      249.72      246.79      3.40 o 
  -4   4   9     3510.50     3340.54     35.06 o 
  -3   4   9      579.39      573.34      7.34 o 
  -2   4   9      518.31      525.58      6.72 o 
  -1   4   9      805.81      758.94     10.63 o 
   0   4   9      983.05      954.98     13.64 o 
   1   4   9      689.34      674.44      8.05 o 
   2   4   9      890.36      852.31     10.48 o 
   3   4   9      379.00      338.88      3.99 o 
   4   4   9      126.67      119.13      3.21 o 
   5   4   9        3.35        4.93      3.21 o 
   6   4   9     2030.00     2000.53     10.19 o 
   7   4   9      171.29      155.98      3.73 o 
   8   4   9     1207.06     1219.51     11.50 o 
   9   4   9      361.72      356.61      4.54 o 
  10   4   9      258.47      262.79      4.57 o 
  11   4   9      352.56      340.27      5.22 o 
  12   4   9        1.49        2.09      4.18 o 
 -15   5   9      268.63      273.90      5.88 o 
 -14   5   9      400.75      377.03      7.56 o 
 -13   5   9      155.29      156.61      4.29 o 
 -12   5   9        2.20        2.33      2.99 o 
 -11   5   9      160.03      163.59      3.23 o 
 -10   5   9      248.01      247.25      3.27 o 
  -9   5   9      403.53      383.21      3.46 o 
  -8   5   9      973.95      960.90      8.87 o 
  -7   5   9     2184.52     2175.14     24.28 o 
  -6   5   9        7.18        9.41      2.79 o 
  -5   5   9     4478.58     4385.08     43.25 o 
  -4   5   9      161.20      149.65      2.87 o 
  -3   5   9     1224.17     1178.61     13.64 o 
  -2   5   9      226.29      204.44      3.36 o 
  -1   5   9     1218.85     1205.13     12.18 o 
   0   5   9      283.46      271.30      3.79 o 
   1   5   9      158.83      165.16      3.47 o 
   2   5   9       49.82       49.35      3.03 o 
   3   5   9      172.41      159.03      3.22 o 
   4   5   9       51.30       52.37      3.29 o 
   5   5   9     1766.64     1720.13     26.49 o 
   6   5   9      193.51      187.13      4.01 o 
   7   5   9     1384.70     1393.91     14.06 o 
   8   5   9       35.16       40.78      3.79 o 
   9   5   9      699.63      721.12      5.71 o 
  10   5   9      309.30      302.83      5.67 o 
  11   5   9       92.29       89.11      4.66 o 
 -15   6   9       58.18       61.49      3.79 o 
 -14   6   9      520.12      491.29     10.60 o 
 -13   6   9      226.60      227.15      4.98 o 
 -12   6   9     1364.63     1288.52     12.85 o 
 -11   6   9      179.29      187.79      3.39 o 
 -10   6   9      125.87      121.44      3.17 o 
  -9   6   9        8.54        9.88      2.84 o 
  -8   6   9      699.72      708.01      8.37 o 
  -7   6   9      148.49      159.56      3.56 o 
  -6   6   9     2545.18     2539.85     31.11 o 
  -5   6   9      835.73      836.65      8.65 o 
  -4   6   9     2541.09     2414.44     27.47 o 
  -3   6   9     1399.53     1362.94     16.31 o 
  -2   6   9      452.97      434.36      6.26 o 
  -1   6   9        1.97        4.97      2.87 o 
   0   6   9      368.82      344.01      4.52 o 
   1   6   9      338.38      301.48      4.36 o 
   2   6   9        0.06        1.43      2.80 o 
   3   6   9      313.01      313.19      4.94 o 
   4   6   9      495.56      490.85      5.08 o 
   5   6   9       56.91       66.48      3.63 o 
   6   6   9     1223.22     1176.48     13.36 o 
   7   6   9        3.38        4.05      3.38 o 
   8   6   9      386.90      391.29      4.74 o 
   9   6   9        4.42        9.35      4.07 o 
  10   6   9      308.38      298.51      5.01 o 
 -14   7   9      138.54      135.74      3.77 o 
 -13   7   9      473.39      475.65      9.66 o 
 -12   7   9      226.16      219.19      3.96 o 
 -11   7   9      586.59      568.70      5.42 o 
 -10   7   9      589.23      588.24      6.53 o 
  -9   7   9      102.61      103.33      3.14 o 
  -8   7   9      133.45      130.81      4.03 o 
  -7   7   9      990.83     1010.31     10.01 o 
  -6   7   9      478.09      492.68      4.21 o 
  -5   7   9     2916.62     2913.12     40.42 o 
  -4   7   9      614.15      602.83      6.77 o 
  -3   7   9      864.19      863.93     11.12 o 
  -2   7   9      207.14      221.33      3.55 o 
  -1   7   9       89.07       91.31      3.09 o 
   0   7   9        7.60        6.01      2.79 o 
   1   7   9        0.95        0.86      3.07 o 
   2   7   9      119.55      116.45      3.27 o 
   3   7   9       80.56       81.40      3.32 o 
   4   7   9      780.19      769.71      8.13 o 
   5   7   9      684.95      665.27      7.04 o 
   6   7   9      101.20      102.00      3.73 o 
   7   7   9      492.34      476.77      7.15 o 
   8   7   9      164.14      163.16      4.46 o 
   9   7   9      480.20      493.08      8.21 o 
 -12   8   9      194.86      200.37      4.46 o 
 -11   8   9      477.56      474.10      5.30 o 
 -10   8   9        0.32        0.72      3.10 o 
  -9   8   9      386.21      373.41      4.44 o 
  -8   8   9      169.95      174.69      3.33 o 
  -7   8   9      404.52      381.12      5.75 o 
  -6   8   9     1048.24     1064.55     13.86 o 
  -5   8   9      177.74      181.74      3.64 o 
  -4   8   9      375.70      363.98      4.82 o 
  -3   8   9      284.30      280.64      3.72 o 
  -2   8   9        5.86        5.66      3.11 o 
  -1   8   9       49.07       53.25      3.29 o 
   0   8   9      631.29      645.11      6.80 o 
   1   8   9       60.62       53.15      3.20 o 
   2   8   9      300.92      300.22      3.97 o 
   3   8   9       41.43       40.74      3.50 o 
   4   8   9        0.09        0.71      3.23 o 
   5   8   9       35.84       45.68      3.48 o 
   6   8   9      282.73      290.35      4.82 o 
   7   8   9       90.41      102.20      4.65 o 
   8   8   9      617.50      660.99      7.76 o 
 -11   9   9      360.86      351.07      5.48 o 
 -10   9   9      641.67      647.14      7.02 o 
  -9   9   9        0.74        2.93      3.87 o 
  -8   9   9      213.47      213.44      4.06 o 
  -7   9   9      153.10      156.72      3.91 o 
  -6   9   9      361.23      369.40      5.00 o 
  -5   9   9      199.01      201.35      3.59 o 
  -4   9   9        0.22        0.83      3.36 o 
  -3   9   9      101.07       99.70      3.61 o 
  -2   9   9       26.61       28.32      3.13 o 
  -1   9   9      371.69      354.19      5.45 o 
   0   9   9      217.05      219.29      3.92 o 
   1   9   9      949.80      942.36      7.25 o 
   2   9   9        1.58        1.21      3.63 o 
   3   9   9       68.75       66.34      3.91 o 
   4   9   9        1.43        2.27      3.67 o 
   5   9   9        4.00        1.38      4.03 o 
   6   9   9       65.17       65.45      4.28 o 
  -9  10   9      493.43      472.33     13.15 o 
  -8  10   9      194.29      202.29      4.96 o 
  -7  10   9      305.88      302.37      8.50 o 
  -6  10   9      590.13      568.96      8.62 o 
  -5  10   9       32.48       41.16      3.77 o 
  -4  10   9        3.71        4.89      3.77 o 
  -3  10   9      332.56      333.81      5.42 o 
  -2  10   9       23.08       22.45      3.74 o 
  -1  10   9      293.99      289.78      4.66 o 
   0  10   9      301.00      323.26      4.90 o 
   1  10   9       97.94       97.94      4.42 o 
   2  10   9       38.57       46.43      4.20 o 
   3  10   9        0.69        2.79      4.50 o 
   4  10   9        0.12        0.75      4.05 o 
  -5  11   9      126.66      122.20      5.08 o 
  -4  11   9       41.78       40.93      4.33 o 
  -3  11   9        3.04        2.58      3.80 o 
  -2  11   9      183.06      192.15      4.96 o 
  -1  11   9        5.54        4.88      3.49 o 
   0  11   9       34.46       44.67      4.65 o 
 -16   0  10     1296.78     1246.13     25.96 o 
 -14   0  10     3113.07     3027.59     49.47 o 
 -12   0  10     1271.67     1210.59     17.11 o 
 -10   0  10       70.68       82.34      3.28 o 
  -8   0  10       66.75       61.87      3.07 o 
  -6   0  10      139.78      145.51      3.85 o 
  -4   0  10     3365.92     3175.72     46.29 o 
  -2   0  10     4452.41     4634.77     42.85 o 
   0   0  10      431.54      472.97      7.45 o 
   2   0  10     1104.28     1068.04     24.69 o 
   4   0  10     5569.14     5116.63    134.54 o 
   6   0  10     1155.09     1131.52      8.98 o 
   8   0  10     1285.45     1233.44      9.42 o 
  10   0  10       12.02       11.85      5.54 o 
  12   0  10        6.09        2.28      7.60 o 
 -17   1  10      656.89      647.98      7.07 o 
 -16   1  10       41.47       33.18      3.57 o 
 -15   1  10     1315.09     1320.12     16.04 o 
 -14   1  10       69.48       75.30      3.12 o 
 -13   1  10     1662.60     1657.31     20.77 o 
 -12   1  10      156.41      153.01      3.20 o 
 -11   1  10       46.15       50.14      2.73 o 
 -10   1  10      690.53      644.60      9.95 o 
  -9   1  10       12.81       14.59      2.56 o 
  -8   1  10      985.78      982.72     15.24 o 
  -7   1  10       13.39       19.21      2.14 o 
  -6   1  10      192.80      208.43      3.00 o 
  -5   1  10      138.11      140.64      7.90 o 
  -4   1  10        0.43        1.00      2.21 o 
  -3   1  10     4870.20     5048.98     40.98 o 
  -2   1  10       11.67       13.81      2.61 o 
  -1   1  10      394.99      439.69      7.05 o 
   0   1  10      935.36      901.31      9.77 o 
   1   1  10       60.79       58.96      2.74 o 
   2   1  10       86.45       69.09      3.59 o 
   3   1  10     3720.47     3292.54     43.87 o 
   4   1  10      612.76      606.83      9.52 o 
   5   1  10     4213.37     3911.59     58.74 o 
   6   1  10       25.95       33.53      3.29 o 
   7   1  10     1808.44     1758.56     23.82 o 
   8   1  10       12.21       15.38      3.53 o 
   9   1  10      343.23      346.19      6.48 o 
  10   1  10       26.31       28.83      4.15 o 
  11   1  10        3.23        2.87      4.38 o 
  12   1  10        3.16        1.92      5.21 o 
 -17   2  10       88.72       79.14      3.55 o 
 -16   2  10      707.57      692.50      7.74 o 
 -15   2  10      129.57      131.94      3.87 o 
 -14   2  10     1052.85     1106.54     15.28 o 
 -13   2  10      132.50      119.17      3.13 o 
 -12   2  10       22.44       23.23      2.82 o 
 -11   2  10      730.53      716.15      8.77 o 
 -10   2  10      339.69      325.56      5.32 o 
  -9   2  10     1722.33     1671.09     15.72 o 
  -8   2  10      280.08      283.19      3.08 o 
  -7   2  10      582.22      620.52      8.63 o 
  -6   2  10       26.90       33.21      2.50 o 
  -5   2  10      142.85      132.38      2.79 o 
  -4   2  10      107.50       89.16      2.70 o 
  -3   2  10       10.41       13.41      2.55 o 
  -2   2  10     1964.41     2014.28     17.45 o 
  -1   2  10     1149.15     1045.02     14.43 o 
   0   2  10      264.40      254.45      3.60 o 
   1   2  10     2153.48     2151.50     32.16 o 
   2   2  10       39.74       26.88      2.83 o 
   3   2  10       91.17       86.92      3.45 o 
   4   2  10     4745.76     4289.02     81.13 o 
   5   2  10       47.64       46.47      3.36 o 
   6   2  10     2404.73     2291.31     42.26 o 
   7   2  10      300.43      281.78      5.41 o 
   8   2  10     1291.63     1257.01     16.52 o 
   9   2  10      323.14      301.12      4.48 o 
  10   2  10        0.03       -0.74      4.18 o 
  11   2  10        7.21        6.82      3.93 o 
  12   2  10       20.02       26.71      4.51 o 
 -16   3  10       78.17       74.28      3.63 o 
 -15   3  10      857.66      842.01     10.04 o 
 -14   3  10       58.35       56.87      3.18 o 
 -13   3  10      253.32      258.54      3.49 o 
 -12   3  10      147.42      147.98      2.98 o 
 -11   3  10      188.56      192.76      3.23 o 
 -10   3  10      903.72      878.16     12.47 o 
  -9   3  10      259.93      257.72      3.20 o 
  -8   3  10       61.56       73.62      2.67 o 
  -7   3  10        8.87       10.48      2.24 o 
  -6   3  10       79.55       89.60      2.70 o 
  -5   3  10      247.49      231.89      4.08 o 
  -4   3  10       35.17       37.10      2.74 o 
  -3   3  10     1198.00     1128.78     10.08 o 
  -2   3  10      399.49      341.01      3.58 o 
  -1   3  10     1015.43      925.87     10.31 o 
   0   3  10     3765.81     3540.38     46.25 o 
   1   3  10       31.54       38.10      2.66 o 
   2   3  10     4490.18     4391.69     60.54 o 
   3   3  10     1541.92     1417.80     23.70 o 
   4   3  10     1327.71     1210.89     15.89 o 
   5   3  10     1810.34     1785.34     23.52 o 
   6   3  10      597.00      575.13      6.47 o 
   7   3  10     1184.47     1167.97     13.92 o 
   8   3  10     1354.99     1333.14     15.02 o 
   9   3  10      134.27      132.00      4.05 o 
  10   3  10      232.71      231.61      4.78 o 
  11   3  10        3.39        1.60      4.64 o 
 -16   4  10      379.57      376.96      7.05 o 
 -15   4  10      243.54      235.37      4.06 o 
 -14   4  10      307.08      309.20      4.30 o 
 -13   4  10      146.87      144.91      3.28 o 
 -12   4  10        5.45        2.37      2.77 o 
 -11   4  10     2163.83     2172.43     26.52 o 
 -10   4  10      120.94      131.33      3.09 o 
  -9   4  10      812.48      762.62      9.52 o 
  -8   4  10      230.92      222.64      3.08 o 
  -7   4  10       81.44       72.61      2.55 o 
  -6   4  10       46.54       39.90      2.70 o 
  -5   4  10      247.23      248.11      3.65 o 
  -4   4  10      208.78      214.96      2.94 o 
  -3   4  10       65.78       78.97      2.64 o 
  -2   4  10      997.73      966.91      5.38 o 
  -1   4  10     1157.52     1020.99     13.08 o 
   0   4  10       60.90       64.11      2.97 o 
   1   4  10     3457.33     3365.64     37.77 o 
   2   4  10      377.84      358.71      6.24 o 
   3   4  10     3707.33     3485.90     50.87 o 
   4   4  10      402.94      389.36      5.67 o 
   5   4  10       43.73       46.34      3.44 o 
   6   4  10      105.71      110.92      3.38 o 
   7   4  10      866.78      832.61      7.11 o 
   8   4  10      255.10      246.87      4.31 o 
   9   4  10      305.50      304.24      4.89 o 
  10   4  10       53.69       57.83      4.16 o 
  11   4  10        6.48        4.69      3.95 o 
 -15   5  10       36.50       41.94      3.76 o 
 -14   5  10       46.96       42.42      3.34 o 
 -13   5  10       74.58       74.76      3.07 o 
 -12   5  10      862.66      835.10      6.28 o 
 -11   5  10       50.95       58.01      2.73 o 
 -10   5  10     2843.00     2735.19     19.54 o 
  -9   5  10      420.39      427.98      4.23 o 
  -8   5  10      784.83      791.27      7.73 o 
  -7   5  10      902.83      901.74      8.12 o 
  -6   5  10       40.45       46.33      2.78 o 
  -5   5  10      257.66      244.64      3.60 o 
  -4   5  10        4.56        7.37      2.59 o 
  -3   5  10       65.59       61.21      2.77 o 
  -2   5  10     2066.63     2032.82     18.25 o 
  -1   5  10        3.01        0.57      2.50 o 
   0   5  10     3488.00     3291.57     32.12 o 
   1   5  10      132.65      126.29      3.26 o 
   2   5  10     3199.43     3123.43     35.32 o 
   3   5  10       73.17       79.41      3.18 o 
   4   5  10      568.88      540.26      9.93 o 
   5   5  10       17.73       15.45      3.07 o 
   6   5  10      434.70      390.37      4.57 o 
   7   5  10        0.12        0.11      3.37 o 
   8   5  10      385.20      366.89      5.41 o 
   9   5  10       41.93       44.91      4.22 o 
  10   5  10      168.66      164.13      4.57 o 
 -14   6  10       35.93       35.63      3.49 o 
 -13   6  10       36.07       37.43      3.55 o 
 -12   6  10       10.49        7.95      3.11 o 
 -11   6  10     1275.28     1261.18     12.31 o 
 -10   6  10      253.85      250.15      3.42 o 
  -9   6  10     1093.47     1101.43     12.46 o 
  -8   6  10      386.11      369.10      5.63 o 
  -7   6  10      509.97      538.96      4.43 o 
  -6   6  10        8.07       11.49      2.73 o 
  -5   6  10      122.17      122.23      3.11 o 
  -4   6  10      127.62      108.73      2.81 o 
  -3   6  10      100.69      105.97      3.09 o 
  -2   6  10       50.89       48.17      2.90 o 
  -1   6  10     2236.35     2202.69     27.77 o 
   0   6  10      279.78      247.70      3.59 o 
   1   6  10     3451.67     3345.15     42.77 o 
   2   6  10      389.10      383.63      4.10 o 
   3   6  10     1260.01     1217.03     16.19 o 
   4   6  10       12.05        9.72      3.34 o 
   5   6  10       60.29       62.38      3.49 o 
   6   6  10       17.71       17.16      3.49 o 
   7   6  10      424.89      409.77      4.88 o 
   8   6  10       73.60       78.36      4.14 o 
   9   6  10      622.04      620.60      9.04 o 
  10   6  10      211.69      213.10      4.94 o 
 -13   7  10      149.91      144.19      3.91 o 
 -12   7  10      369.66      368.22      5.15 o 
 -11   7  10      782.85      779.39      8.09 o 
 -10   7  10      719.05      727.05      7.73 o 
  -9   7  10      665.51      663.36      6.26 o 
  -8   7  10       58.94       64.46      2.96 o 
  -7   7  10       79.07       89.10      3.29 o 
  -6   7  10       79.06       81.00      3.16 o 
  -5   7  10       50.17       48.51      2.91 o 
  -4   7  10      593.42      600.01      8.45 o 
  -3   7  10        1.78        2.38      3.00 o 
  -2   7  10      214.25      214.21      3.54 o 
  -1   7  10        0.41        1.97      3.05 o 
   0   7  10     1515.17     1490.35     18.12 o 
   1   7  10      254.71      261.34      4.58 o 
   2   7  10     3165.58     3124.44     30.14 o 
   3   7  10     1215.38     1217.20     10.09 o 
   4   7  10      229.26      222.68      3.94 o 
   5   7  10        2.19        4.86      3.88 o 
   6   7  10       42.38       44.35      4.14 o 
   7   7  10      243.89      247.49      4.91 o 
   8   7  10      437.68      481.25      5.83 o 
   9   7  10       65.54       65.83      4.92 o 
 -12   8  10      450.02      442.47      8.22 o 
 -11   8  10      481.94      466.71      4.73 o 
 -10   8  10      284.20      281.48      4.78 o 
  -9   8  10       23.72       33.51      3.28 o 
  -8   8  10      105.69      110.39      3.91 o 
  -7   8  10      117.40      120.12      3.52 o 
  -6   8  10        8.30        5.80      3.26 o 
  -5   8  10      242.62      233.24      3.88 o 
  -4   8  10        5.04        3.77      3.12 o 
  -3   8  10      112.51      113.52      3.44 o 
  -2   8  10       63.04       68.21      3.13 o 
  -1   8  10      489.52      496.29      4.74 o 
   0   8  10       12.49       10.28      3.07 o 
   1   8  10     3096.20     3044.91     33.86 o 
   2   8  10      860.39      838.89      6.26 o 
   3   8  10     1463.73     1436.88     16.14 o 
   4   8  10      382.23      390.96      4.74 o 
   5   8  10       28.16       27.05      3.92 o 
   6   8  10      425.24      423.53      6.91 o 
   7   8  10       60.92       69.67      4.73 o 
 -10   9  10      329.43      330.30      8.97 o 
  -9   9  10       91.89       93.80      4.06 o 
  -8   9  10       39.64       39.90      3.93 o 
  -7   9  10       18.51       15.22      3.48 o 
  -6   9  10      354.41      351.34      4.66 o 
  -5   9  10       23.17       23.21      3.51 o 
  -4   9  10      240.63      233.50      4.09 o 
  -3   9  10      102.71       92.52      3.65 o 
  -2   9  10        0.46        0.98      3.44 o 
  -1   9  10        2.90        1.47      3.27 o 
   0   9  10      176.20      177.02      4.02 o 
   1   9  10        7.34        7.28      3.54 o 
   2   9  10     1587.36     1612.32     19.91 o 
   3   9  10      446.54      468.50      6.80 o 
   4   9  10       45.57       47.86      3.82 o 
   5   9  10      738.16      781.88     11.57 o 
   6   9  10       18.53       28.92      4.40 o 
  -8  10  10       11.58       14.22      4.07 o 
  -7  10  10      125.89      139.51      4.11 o 
  -6  10  10       16.04       13.39      3.71 o 
  -5  10  10      701.92      689.42      7.83 o 
  -4  10  10      185.21      170.09      4.42 o 
  -3  10  10      185.03      186.20      4.25 o 
  -2  10  10      138.75      138.30      4.09 o 
  -1  10  10       41.91       41.34      3.93 o 
   0  10  10        3.24        3.52      4.13 o 
   1  10  10      363.82      377.79      5.15 o 
   2  10  10      295.49      318.80      5.75 o 
   3  10  10       66.28       69.89      4.58 o 
 -17   0  11      162.82      157.04      5.79 o 
 -15   0  11      146.86      131.48      4.70 o 
 -13   0  11       60.09       66.52      6.51 o 
 -11   0  11       41.80       40.12      3.42 o 
  -9   0  11     2317.01     2312.04     52.39 o 
  -7   0  11     1181.53     1191.90     29.43 o 
  -5   0  11      363.45      415.60     12.00 o 
  -3   0  11     6742.84     6550.40     66.67 o 
  -1   0  11     4597.31     4434.94     57.25 o 
   1   0  11     2578.56     2397.59     44.72 o 
   3   0  11        3.72       12.60      4.19 o 
   5   0  11      488.30      400.62     15.76 o 
   7   0  11      271.55      260.78      6.91 o 
   9   0  11     1159.54     1105.81      9.86 o 
  11   0  11      862.65      841.09     17.36 o 
 -17   1  11      239.74      219.13      4.40 o 
 -16   1  11      220.88      232.17      5.17 o 
 -15   1  11      106.20      106.28      3.36 o 
 -14   1  11       16.87       13.78      2.86 o 
 -13   1  11      137.77      134.94      3.41 o 
 -12   1  11       11.67       17.80      2.80 o 
 -11   1  11      430.56      419.97      5.57 o 
 -10   1  11      440.20      414.84      4.51 o 
  -9   1  11       17.87       15.48      2.28 o 
  -8   1  11     2477.89     2380.69     20.42 o 
  -7   1  11        4.68        4.96      2.33 o 
  -6   1  11       40.89       45.86      2.43 o 
  -5   1  11      195.00      206.12      2.92 o 
  -4   1  11      491.95      477.71      3.52 o 
  -3   1  11      124.39      123.90      3.07 o 
  -2   1  11     9538.49     9342.60    108.40 o 
  -1   1  11        0.09        3.72      2.51 o 
   0   1  11     1638.39     1456.96     18.97 o 
   1   1  11      585.32      579.62      8.07 o 
   2   1  11     1648.49     1554.05     21.56 o 
   3   1  11        0.54        0.07      3.16 o 
   4   1  11      613.37      526.43      6.95 o 
   5   1  11       52.54       58.46      3.61 o 
   6   1  11      232.51      228.29      4.78 o 
   7   1  11      121.33      131.02      4.39 o 
   8   1  11      491.25      474.67      7.16 o 
   9   1  11       49.25       54.39      4.26 o 
  10   1  11     1377.77     1377.85      7.93 o 
  11   1  11       42.74       41.96      4.96 o 
 -16   2  11      234.98      224.16      4.81 o 
 -15   2  11        7.49        4.55      3.00 o 
 -14   2  11       73.19       78.30      3.31 o 
 -13   2  11        9.43        9.91      2.81 o 
 -12   2  11        5.76        8.91      2.54 o 
 -11   2  11      526.58      506.87      4.19 o 
 -10   2  11       24.86       24.17      2.72 o 
  -9   2  11     3811.26     3560.29     30.80 o 
  -8   2  11       71.59       64.39      2.69 o 
  -7   2  11      690.16      665.92      5.73 o 
  -6   2  11      636.10      636.73      6.98 o 
  -5   2  11        0.66        2.37      2.38 o 
  -4   2  11      404.14      415.02      3.56 o 
  -3   2  11     5579.03     5456.67     39.99 o 
  -2   2  11        0.78        2.80      2.49 o 
  -1   2  11     6097.96     5719.33     57.35 o 
   0   2  11      660.54      620.70      9.23 o 
   1   2  11     4436.22     4119.77     47.49 o 
   2   2  11      851.54      799.63     12.01 o 
   3   2  11       48.68       48.34      3.31 o 
   4   2  11       62.15       68.27      3.44 o 
   5   2  11       52.97       49.53      3.10 o 
   6   2  11      216.94      203.78      4.20 o 
   7   2  11      222.95      219.65      4.24 o 
   8   2  11        3.27        2.98      3.83 o 
   9   2  11      248.39      254.00      6.03 o 
  10   2  11       39.86       43.25      4.32 o 
  11   2  11      661.31      643.24     13.89 o 
 -16   3  11        6.35        8.71      3.16 o 
 -15   3  11       68.56       73.66      3.52 o 
 -14   3  11      184.53      169.45      3.56 o 
 -13   3  11        0.90        3.66      2.85 o 
 -12   3  11       87.98      103.13      2.95 o 
 -11   3  11        0.32        0.74      2.75 o 
 -10   3  11      425.63      415.94      4.97 o 
  -9   3  11      246.89      238.55      3.76 o 
  -8   3  11     2481.08     2416.04     29.54 o 
  -7   3  11     1434.87     1417.08     16.12 o 
  -6   3  11      115.59      111.16      2.63 o 
  -5   3  11     2404.65     2339.49     18.42 o 
  -4   3  11      196.39      186.61      3.19 o 
  -3   3  11       24.74       21.33      2.69 o 
  -2   3  11     4821.84     4599.85     29.86 o 
  -1   3  11        2.67        5.89      2.71 o 
   0   3  11     3397.59     3253.70     31.20 o 
   1   3  11      337.53      299.12      5.51 o 
   2   3  11      484.13      482.59      5.73 o 
   3   3  11        1.45        5.66      2.73 o 
   4   3  11      533.45      504.14      5.86 o 
   5   3  11       37.41       40.49      3.21 o 
   6   3  11       21.56       27.07      3.26 o 
   7   3  11        2.40        5.11      3.50 o 
   8   3  11       24.23       17.15      3.76 o 
   9   3  11        3.59        3.33      3.79 o 
  10   3  11      294.32      319.52      5.49 o 
  11   3  11       45.24       51.78      4.63 o 
 -16   4  11      283.48      271.39      4.93 o 
 -15   4  11      325.77      330.57      6.90 o 
 -14   4  11      124.00      129.38      3.42 o 
 -13   4  11       51.74       49.52      3.18 o 
 -12   4  11      109.49      118.19      3.19 o 
 -11   4  11      388.08      390.29      3.57 o 
 -10   4  11      117.88      117.09      2.94 o 
  -9   4  11        8.32       10.04      2.53 o 
  -8   4  11     2199.80     2228.96     22.64 o 
  -7   4  11      158.00      147.79      2.88 o 
  -6   4  11     6125.01     5992.97     45.32 o 
  -5   4  11      111.84       98.79      2.85 o 
  -4   4  11     5581.15     5392.04     36.15 o 
  -3   4  11      407.44      389.48      3.63 o 
  -2   4  11      900.83      861.00      7.49 o 
  -1   4  11      393.04      383.43      3.85 o 
   0   4  11      136.96      142.23      3.20 o 
   1   4  11      304.29      301.51      3.78 o 
   2   4  11       46.31       46.36      3.10 o 
   3   4  11      902.65      850.64     13.56 o 
   4   4  11       33.61       35.59      3.13 o 
   5   4  11      273.04      272.77      4.27 o 
   6   4  11       18.48       22.13      3.40 o 
   7   4  11      153.27      138.72      3.85 o 
   8   4  11      119.14      116.76      4.23 o 
   9   4  11      182.94      201.32      4.51 o 
  10   4  11       11.01       12.97      4.30 o 
 -15   5  11        3.68        5.22      3.83 o 
 -14   5  11      269.35      276.45      5.60 o 
 -13   5  11      121.82      121.32      3.34 o 
 -12   5  11       18.77       17.41      3.10 o 
 -11   5  11        6.40       10.01      2.86 o 
 -10   5  11      324.86      333.18      4.32 o 
  -9   5  11      471.30      486.17      3.78 o 
  -8   5  11       80.80       82.22      3.06 o 
  -7   5  11     1232.94     1248.90     12.67 o 
  -6   5  11       20.28       17.35      2.44 o 
  -5   5  11     4881.46     4725.35     46.65 o 
  -4   5  11       62.40       69.57      2.66 o 
  -3   5  11     1215.26     1194.67     13.97 o 
  -2   5  11       83.93       74.95      2.95 o 
  -1   5  11       14.24       15.50      2.74 o 
   0   5  11       22.79       24.24      2.78 o 
   1   5  11      386.79      382.88      4.37 o 
   2   5  11        1.38        0.74      3.01 o 
   3   5  11      728.56      689.10      9.61 o 
   4   5  11      541.18      522.83      8.01 o 
   5   5  11      228.19      201.27      3.69 o 
   6   5  11      366.80      392.28      4.67 o 
   7   5  11      112.23      119.74      3.98 o 
   8   5  11      123.07      137.12      4.38 o 
   9   5  11       27.37       37.54      4.46 o 
  10   5  11       98.41       94.68      4.61 o 
 -14   6  11        1.95        1.77      3.42 o 
 -13   6  11       32.15       37.73      3.69 o 
 -12   6  11       13.45       12.45      3.07 o 
 -11   6  11      100.59      104.73      3.30 o 
 -10   6  11        4.37        5.01      3.08 o 
  -9   6  11        3.35        2.57      2.84 o 
  -8   6  11      346.62      340.38      4.96 o 
  -7   6  11       29.57       31.63      3.04 o 
  -6   6  11      415.15      404.88      4.17 o 
  -5   6  11        1.98        3.06      2.55 o 
  -4   6  11     1241.85     1241.30     10.23 o 
  -3   6  11      167.35      165.57      3.25 o 
  -2   6  11       15.52       17.37      2.86 o 
  -1   6  11      212.36      219.94      3.52 o 
   0   6  11      401.27      407.22      5.75 o 
   1   6  11       51.13       52.92      3.16 o 
   2   6  11      263.46      265.92      3.88 o 
   3   6  11      243.72      229.43      3.94 o 
   4   6  11      458.22      445.32     29.02 o 
   5   6  11      575.68      559.06     10.86 o 
   6   6  11        1.40        0.75      3.96 o 
   7   6  11      784.45      809.72      7.85 o 
   8   6  11       30.45       32.97      4.49 o 
   9   6  11       92.04       89.50      4.77 o 
 -13   7  11       14.95       18.06      3.99 o 
 -12   7  11       27.09       23.75      3.65 o 
 -11   7  11       60.03       56.09      3.26 o 
 -10   7  11        9.14        9.26      3.05 o 
  -9   7  11      635.89      638.84      4.65 o 
  -8   7  11       58.20       58.62      3.12 o 
  -7   7  11      757.31      754.47      6.31 o 
  -6   7  11      254.60      253.35      3.64 o 
  -5   7  11     1622.90     1623.22     19.45 o 
  -4   7  11       38.74       49.08      3.04 o 
  -3   7  11     1550.59     1554.66     14.70 o 
  -2   7  11       76.95       76.54      3.06 o 
  -1   7  11       71.93       68.91      3.34 o 
   0   7  11       79.62       77.58      3.20 o 
   1   7  11        2.13        2.46      3.21 o 
   2   7  11        4.45        6.53      3.21 o 
   3   7  11        2.42        4.60      3.47 o 
   4   7  11      319.29      301.87      4.35 o 
   5   7  11        2.52        3.10      4.03 o 
   6   7  11      337.41      349.49      5.33 o 
   7   7  11      137.12      135.53      4.69 o 
   8   7  11      282.51      280.23      5.38 o 
 -12   8  11       70.60       65.46      3.99 o 
 -11   8  11       52.57       53.04      3.73 o 
 -10   8  11        1.32       -1.77      3.45 o 
  -9   8  11       59.81       57.93      3.38 o 
  -8   8  11      962.56      946.10     11.06 o 
  -7   8  11        0.00        2.78      3.25 o 
  -6   8  11     1191.53     1206.42     11.35 o 
  -5   8  11      488.38      497.48      5.18 o 
  -4   8  11     1758.35     1753.61     26.33 o 
  -3   8  11      227.09      230.66      3.85 o 
  -2   8  11     1253.45     1250.55     16.65 o 
  -1   8  11      598.84      606.31      5.39 o 
   0   8  11       29.81       29.46      3.28 o 
   1   8  11      105.66      116.27      3.78 o 
   2   8  11       43.06       45.78      3.70 o 
   3   8  11      153.54      157.07      3.82 o 
   4   8  11       51.27       53.53      3.79 o 
   5   8  11       89.79       85.60      4.17 o 
   6   8  11       44.65       44.52      4.40 o 
 -10   9  11      112.17      106.54      3.89 o 
  -9   9  11       18.97       18.20      3.90 o 
  -8   9  11      197.56      179.91      4.44 o 
  -7   9  11      476.18      466.05      5.43 o 
  -6   9  11        2.07        4.34      3.27 o 
  -5   9  11      405.47      414.27      4.62 o 
  -4   9  11      377.56      398.24      9.22 o 
  -3   9  11      685.79      675.71      5.13 o 
  -2   9  11      489.74      493.26      5.12 o 
  -1   9  11       15.25       15.63      3.40 o 
   0   9  11      668.41      687.47     11.58 o 
   1   9  11      319.46      319.66      4.60 o 
   2   9  11      286.79      289.24      4.51 o 
   3   9  11      344.12      339.14      4.79 o 
   4   9  11       64.58       56.80      4.40 o 
  -7  10  11       39.20       40.39      4.21 o 
  -6  10  11        9.45       10.71      4.29 o 
  -5  10  11       76.68       81.87      4.11 o 
  -4  10  11        1.62        0.37      3.54 o 
  -3  10  11      439.21      432.80      6.02 o 
  -2  10  11       31.78       29.57      3.89 o 
  -1  10  11      431.18      448.68      6.39 o 
   0  10  11       67.71       66.60      3.99 o 
   1  10  11      406.50      425.72      8.54 o 
   2  10  11       14.66       12.70      4.38 o 
 -16   0  12      522.54      492.51     12.39 o 
 -14   0  12       91.24      100.51      4.51 o 
 -12   0  12        8.15       16.42      3.81 o 
 -10   0  12     1360.84     1307.84     25.28 o 
  -8   0  12     4646.98     4670.14    107.76 o 
  -6   0  12     1669.20     1681.89     21.53 o 
  -4   0  12      369.62      450.02      7.87 o 
  -2   0  12     2433.14     2400.76     41.70 o 
   0   0  12     1541.88     1554.44     40.49 o 
   2   0  12      397.26      367.54      6.10 o 
   4   0  12     3323.85     3269.98     58.00 o 
   6   0  12     1725.69     1698.84     10.86 o 
   8   0  12     1531.90     1548.54     33.52 o 
  10   0  12        1.86        2.22      7.04 o 
 -16   1  12      114.48      113.18      3.86 o 
 -15   1  12      660.90      666.43      6.28 o 
 -14   1  12        2.69        8.49      2.90 o 
 -13   1  12      451.42      436.48      4.42 o 
 -12   1  12        1.07        3.65      2.75 o 
 -11   1  12       33.70       46.88      2.68 o 
 -10   1  12        6.87        8.52      2.63 o 
  -9   1  12     1315.49     1400.04     11.65 o 
  -8   1  12      125.69      107.69      2.61 o 
  -7   1  12     2015.73     1930.47     23.62 o 
  -6   1  12       29.18       34.34      2.33 o 
  -5   1  12      231.06      256.32      3.15 o 
  -4   1  12      270.23      281.46      3.25 o 
  -3   1  12      728.02      674.10      4.65 o 
  -2   1  12      108.52      112.90      2.84 o 
  -1   1  12      676.86      638.35      5.86 o 
   0   1  12        6.03        4.81      2.56 o 
   1   1  12      648.21      598.47      7.43 o 
   2   1  12      116.65      122.63      3.24 o 
   3   1  12     2042.61     1857.29     29.02 o 
   4   1  12       12.57       15.00      3.24 o 
   5   1  12     2598.58     2524.30     36.98 o 
   6   1  12       76.34       73.81      4.11 o 
   7   1  12      594.56      576.29      6.78 o 
   8   1  12      430.61      409.56      8.11 o 
   9   1  12      533.27      540.27      5.68 o 
  10   1  12       69.49       64.27      4.06 o 
 -16   2  12      648.13      661.36     11.31 o 
 -15   2  12        0.14        1.80      3.03 o 
 -14   2  12      657.35      633.57      6.37 o 
 -13   2  12      369.32      346.11      6.32 o 
 -12   2  12      312.26      307.29      4.39 o 
 -11   2  12      405.73      402.10      5.41 o 
 -10   2  12       44.24       52.11      2.69 o 
  -9   2  12      187.16      187.24      3.02 o 
  -8   2  12     1263.01     1268.53     14.31 o 
  -7   2  12       44.96       40.73      2.48 o 
  -6   2  12      653.08      628.74      8.15 o 
  -5   2  12        6.12       11.98      2.44 o 
  -4   2  12      315.46      295.30      3.10 o 
  -3   2  12      527.88      512.23      6.49 o 
  -2   2  12        5.23       18.99      2.62 o 
  -1   2  12      147.67      123.72      3.03 o 
   0   2  12       33.02       42.71      2.91 o 
   1   2  12        6.52        6.54      3.06 o 
   2   2  12     1003.97      901.24      9.89 o 
   3   2  12        2.04        5.48      2.95 o 
   4   2  12     3099.77     3011.47     43.35 o 
   5   2  12       43.71       28.14      3.85 o 
   6   2  12      385.02      352.31      6.42 o 
   7   2  12      423.10      413.92      8.46 o 
   8   2  12      785.19      742.44      6.06 o 
   9   2  12      423.26      407.61      6.15 o 
  10   2  12       14.31       11.03      4.54 o 
 -16   3  12        0.08        0.51      4.04 o 
 -15   3  12      527.05      506.80      9.83 o 
 -14   3  12      334.15      335.77      4.92 o 
 -13   3  12       53.67       52.38      3.02 o 
 -12   3  12     1217.37     1257.36     15.42 o 
 -11   3  12       77.51       71.04      2.83 o 
 -10   3  12     1892.73     1847.59     18.10 o 
  -9   3  12     1102.96     1103.47     15.03 o 
  -8   3  12      683.62      716.78      8.86 o 
  -7   3  12     1302.80     1277.10     11.96 o 
  -6   3  12       52.44       45.67      2.53 o 
  -5   3  12      693.54      684.87      5.44 o 
  -4   3  12     1144.01     1076.97      7.31 o 
  -3   3  12      579.94      541.33      5.37 o 
  -2   3  12       11.17        9.93      2.38 o 
  -1   3  12      146.66      150.08      4.00 o 
   0   3  12      756.77      729.06      9.50 o 
   1   3  12       39.30       35.03      2.92 o 
   2   3  12       36.68       40.83      3.15 o 
   3   3  12      879.35      866.79      8.28 o 
   4   3  12        1.27        4.12      3.25 o 
   5   3  12      588.93      595.27      7.52 o 
   6   3  12      215.41      206.66      4.09 o 
   7   3  12      386.83      387.15      5.79 o 
   8   3  12      586.84      600.83     13.03 o 
   9   3  12      467.99      453.94      8.09 o 
  10   3  12      137.62      145.63      5.18 o 
 -15   4  12       78.33       88.29      3.56 o 
 -14   4  12       80.16       81.87      3.47 o 
 -13   4  12      826.35      855.19      5.03 o 
 -12   4  12       15.85       13.65      2.91 o 
 -11   4  12     1425.44     1431.08     14.84 o 
 -10   4  12      138.10      150.49      3.01 o 
  -9   4  12     1126.31     1149.69     16.41 o 
  -8   4  12      749.22      751.00      9.02 o 
  -7   4  12      229.25      249.58      3.20 o 
  -6   4  12        4.24        7.09      2.32 o 
  -5   4  12       93.22       92.22      2.94 o 
  -4   4  12      154.20      147.99      2.82 o 
  -3   4  12      417.69      391.33      3.86 o 
  -2   4  12       36.68       36.10      2.95 o 
  -1   4  12     1805.63     1724.42     20.57 o 
   0   4  12       65.52       62.34      2.82 o 
   1   4  12      165.46      172.43      3.65 o 
   2   4  12      152.78      145.15      3.27 o 
   3   4  12      267.56      229.59      4.02 o 
   4   4  12       72.37       72.21      3.64 o 
   5   4  12        1.01        0.55      3.42 o 
   6   4  12      153.97      170.23      4.18 o 
   7   4  12      464.76      478.30      7.63 o 
   8   4  12      285.63      300.97      4.87 o 
   9   4  12      739.37      782.83      9.37 o 
 -15   5  12        0.24        1.66      3.74 o 
 -14   5  12      175.04      173.16      3.63 o 
 -13   5  12        3.29        3.24      3.31 o 
 -12   5  12     1072.33     1077.73      9.39 o 
 -11   5  12       14.67       10.25      3.05 o 
 -10   5  12     1700.90     1638.90     14.74 o 
  -9   5  12       32.41       39.27      2.93 o 
  -8   5  12      434.83      447.97      4.79 o 
  -7   5  12        1.46        4.26      2.78 o 
  -6   5  12      163.68      166.03      3.07 o 
  -5   5  12      205.87      212.57      3.42 o 
  -4   5  12      469.04      442.17      4.48 o 
  -3   5  12      481.18      472.35      3.88 o 
  -2   5  12      438.52      417.33      4.35 o 
  -1   5  12      593.05      595.54      7.60 o 
   0   5  12      116.63      120.20      3.14 o 
   1   5  12      445.93      459.45      4.62 o 
   2   5  12       16.18       17.54      2.97 o 
   3   5  12      392.18      388.03      4.94 o 
   4   5  12       69.81       62.77      3.49 o 
   5   5  12       91.92       83.61      3.84 o 
   6   5  12      573.32      578.11      5.30 o 
   7   5  12       74.16       87.71      3.98 o 
   8   5  12     1727.10     1745.43     18.97 o 
   9   5  12       78.38       86.11      4.87 o 
 -14   6  12        0.05        1.74      3.87 o 
 -13   6  12      319.55      332.96      7.20 o 
 -12   6  12       10.45        8.68      3.40 o 
 -11   6  12     1369.19     1335.61     20.87 o 
 -10   6  12       86.68       76.17      3.32 o 
  -9   6  12      785.99      765.33      4.92 o 
  -8   6  12        0.96        0.66      2.65 o 
  -7   6  12      100.25      108.05      3.02 o 
  -6   6  12        5.53        7.07      3.03 o 
  -5   6  12      189.12      188.99      3.19 o 
  -4   6  12        9.12        9.44      2.90 o 
  -3   6  12      373.58      377.49      4.35 o 
  -2   6  12      816.80      804.52      9.37 o 
  -1   6  12      233.91      223.96      3.58 o 
   0   6  12       24.58       27.04      2.79 o 
   1   6  12        1.71        4.62      3.12 o 
   2   6  12      636.48      650.23      5.68 o 
   3   6  12      174.65      190.73      3.67 o 
   4   6  12       10.22       14.30      3.56 o 
   5   6  12      196.01      198.18      4.18 o 
   6   6  12        2.06        2.53      4.25 o 
   7   6  12     1599.79     1521.15     19.84 o 
   8   6  12        4.32        4.28      4.58 o 
 -13   7  12        9.23        9.65      3.90 o 
 -12   7  12      768.15      751.02     12.37 o 
 -11   7  12       55.67       61.63      3.39 o 
 -10   7  12     1168.86     1117.02     11.72 o 
  -9   7  12       62.55       63.28      3.39 o 
  -8   7  12      200.70      213.72      3.52 o 
  -7   7  12       56.11       50.39      3.28 o 
  -6   7  12        8.25        7.14      3.08 o 
  -5   7  12       28.48       28.16      3.13 o 
  -4   7  12      785.58      766.58      6.18 o 
  -3   7  12      606.29      576.44     10.84 o 
  -2   7  12       16.03       15.51      3.24 o 
  -1   7  12      805.29      782.07      7.32 o 
   0   7  12      442.55      437.58      4.41 o 
   1   7  12      452.34      441.68      5.65 o 
   2   7  12      956.32      966.85     11.80 o 
   3   7  12      723.26      695.81      7.31 o 
   4   7  12       89.49       89.41      4.26 o 
   5   7  12       59.94       69.35      4.06 o 
   6   7  12      349.37      382.90      5.28 o 
   7   7  12        4.83        3.18      4.55 o 
 -11   8  12     1046.86      999.13     12.57 o 
 -10   8  12        7.12        8.80      3.74 o 
  -9   8  12     1105.51     1142.96     17.04 o 
  -8   8  12      216.85      218.07      4.00 o 
  -7   8  12      440.63      432.67      6.62 o 
  -6   8  12      145.14      141.42      3.71 o 
  -5   8  12        0.52        0.09      3.01 o 
  -4   8  12       53.24       54.04      3.55 o 
  -3   8  12      236.64      247.03      3.93 o 
  -2   8  12     1212.30     1199.97     12.36 o 
  -1   8  12       14.69       15.70      3.28 o 
   0   8  12      371.02      364.13      4.40 o 
   1   8  12      880.85      866.72      9.90 o 
   2   8  12     1277.26     1241.99      8.97 o 
   3   8  12      355.77      360.23      4.69 o 
   4   8  12      418.24      429.83      6.46 o 
   5   8  12        6.51        8.09      4.33 o 
  -9   9  12      150.88      149.57      4.00 o 
  -8   9  12      167.60      170.22      4.48 o 
  -7   9  12      156.96      152.08      3.85 o 
  -6   9  12       31.65       31.27      3.54 o 
  -5   9  12       64.01       64.35      3.57 o 
  -4   9  12      310.60      311.77      4.33 o 
  -3   9  12       71.23       74.29      3.70 o 
  -2   9  12      153.59      147.08      4.10 o 
  -1   9  12      116.43      136.50      4.02 o 
   0   9  12       83.65       88.70      3.82 o 
   1   9  12      236.25      258.46      4.57 o 
   2   9  12      554.69      564.62      5.52 o 
   3   9  12      511.63      510.81      7.61 o 
  -5  10  12      631.54      577.23      9.88 o 
  -4  10  12       82.23       83.94      3.87 o 
  -3  10  12      271.77      252.06      5.37 o 
  -2  10  12       29.22       31.08      3.99 o 
  -1  10  12       89.19       93.69      4.10 o 
 -15   0  13       31.76       26.18      5.21 o 
 -13   0  13      770.78      765.41     14.05 o 
 -11   0  13     3014.28     2942.26     56.36 o 
  -9   0  13        0.40        7.80      4.45 o 
  -7   0  13     1143.18     1103.02     15.78 o 
  -5   0  13     1188.09     1146.63     18.37 o 
  -3   0  13     8257.91     7834.32     90.54 o 
  -1   0  13     2897.66     2761.02     78.56 o 
   1   0  13     1745.62     1725.09     27.53 o 
   3   0  13        1.76        4.95      3.90 o 
   5   0  13      381.22      342.82      7.04 o 
   7   0  13      321.18      315.13      7.47 o 
   9   0  13        1.79        6.60      6.91 o 
 -16   1  13        0.12        1.22      3.56 o 
 -15   1  13      193.69      183.55      5.05 o 
 -14   1  13      698.16      699.33      7.58 o 
 -13   1  13        3.30        2.67      3.00 o 
 -12   1  13     1132.75     1120.36      8.28 o 
 -11   1  13        9.59        8.08      2.61 o 
 -10   1  13      821.68      848.87     11.37 o 
  -9   1  13        0.94        2.58      2.58 o 
  -8   1  13       85.80       88.70      2.72 o 
  -7   1  13      174.36      164.89      2.94 o 
  -6   1  13      848.50      863.29      5.30 o 
  -5   1  13      103.13       98.24      2.71 o 
  -4   1  13      518.56      473.10      5.55 o 
  -3   1  13        0.10        2.00      2.56 o 
  -2   1  13     6136.91     5858.84     59.59 o 
  -1   1  13      113.44       99.80      2.86 o 
   0   1  13     2134.99     2166.93     27.86 o 
   1   1  13       54.99       49.32      3.21 o 
   2   1  13     2403.94     2265.11     30.17 o 
   3   1  13        7.49        5.24      3.04 o 
   4   1  13       24.47       15.90      3.37 o 
   5   1  13       14.93       12.57      3.70 o 
   6   1  13      101.95      106.03      4.22 o 
   7   1  13       17.06       17.27      4.74 o 
   8   1  13      124.42      122.15      4.57 o 
   9   1  13       17.85       16.60      4.20 o 
  10   1  13       16.44       16.41      5.27 o 
 -16   2  13      414.27      389.84      6.50 o 
 -15   2  13      443.31      431.19      4.17 o 
 -14   2  13       28.55       28.91      3.26 o 
 -13   2  13      261.91      277.08      4.78 o 
 -12   2  13       16.36       17.73      2.63 o 
 -11   2  13      724.68      734.34      6.69 o 
 -10   2  13      118.89      114.61      2.82 o 
  -9   2  13      153.74      140.64      3.01 o 
  -8   2  13       14.57       20.62      2.54 o 
  -7   2  13       62.28       63.75      2.72 o 
  -6   2  13      115.67      114.19      2.61 o 
  -5   2  13       38.85       41.44      2.49 o 
  -4   2  13      294.61      298.04      3.50 o 
  -3   2  13     1343.07     1254.83      9.53 o 
  -2   2  13        2.92        3.04      2.57 o 
  -1   2  13     3243.30     3171.08     33.93 o 
   0   2  13      378.77      358.72      4.47 o 
   1   2  13     4044.65     3966.17     52.05 o 
   2   2  13      300.48      289.86      4.09 o 
   3   2  13      278.24      255.30      4.11 o 
   4   2  13      210.82      231.56      4.55 o 
   5   2  13       26.86       28.08      4.02 o 
   6   2  13       93.42       86.39      4.31 o 
   7   2  13      565.12      549.14      7.83 o 
   8   2  13       29.42       31.18      4.17 o 
   9   2  13        2.32        1.47      4.14 o 
 -15   3  13      146.27      138.02      3.63 o 
 -14   3  13      615.65      630.41      6.29 o 
 -13   3  13        0.84        0.14      3.02 o 
 -12   3  13      173.96      183.75      3.23 o 
 -11   3  13      135.15      136.30      3.09 o 
 -10   3  13      221.15      241.55      3.35 o 
  -9   3  13       80.95       86.80      3.01 o 
  -8   3  13      603.51      620.78      3.88 o 
  -7   3  13        0.85        4.57      2.52 o 
  -6   3  13       41.53       39.58      2.64 o 
  -5   3  13      103.80      102.60      2.92 o 
  -4   3  13       38.30       44.15      2.72 o 
  -3   3  13       12.03       13.13      2.82 o 
  -2   3  13     1688.67     1604.08     15.68 o 
  -1   3  13       33.89       33.80      2.63 o 
   0   3  13     1632.99     1577.90     23.22 o 
   1   3  13      271.58      256.79      3.54 o 
   2   3  13      282.13      249.68      3.69 o 
   3   3  13      402.67      409.09      5.59 o 
   4   3  13      232.97      237.02      3.89 o 
   5   3  13     1062.70     1055.09     17.61 o 
   6   3  13      150.70      164.39      3.96 o 
   7   3  13      238.96      242.56      4.77 o 
   8   3  13      171.19      168.63      4.47 o 
   9   3  13       13.07       11.05      3.93 o 
 -15   4  13      211.11      186.34      3.82 o 
 -14   4  13      146.00      143.10      3.77 o 
 -13   4  13      216.84      207.54      3.74 o 
 -12   4  13       44.14       56.91      3.29 o 
 -11   4  13      695.62      663.51      8.67 o 
 -10   4  13      301.02      296.59      4.18 o 
  -9   4  13      137.70      143.36      3.40 o 
  -8   4  13       48.87       51.17      2.70 o 
  -7   4  13      195.95      201.72      3.22 o 
  -6   4  13      778.08      779.61     10.98 o 
  -5   4  13        1.46        1.50      2.75 o 
  -4   4  13      691.39      712.43      6.20 o 
  -3   4  13      252.62      246.30      3.22 o 
  -2   4  13      206.21      205.91      4.63 o 
  -1   4  13      943.37      911.67     10.45 o 
   0   4  13      224.71      231.42      3.54 o 
   1   4  13      327.69      320.80      4.62 o 
   2   4  13      160.50      159.16      3.65 o 
   3   4  13      253.00      251.98      5.86 o 
   4   4  13     1664.33     1659.02     12.28 o 
   5   4  13       26.24       25.23      3.78 o 
   6   4  13      495.94      485.63      8.45 o 
   7   4  13      101.83      114.28      4.45 o 
   8   4  13      126.20      137.63      4.43 o 
 -14   5  13       71.21       65.54      3.71 o 
 -13   5  13      102.53      113.82      3.46 o 
 -12   5  13        4.63        8.27      3.35 o 
 -11   5  13        4.92        6.64      3.07 o 
 -10   5  13      107.12      113.45      3.35 o 
  -9   5  13       22.25       24.02      2.85 o 
  -8   5  13      681.99      667.11      5.99 o 
  -7   5  13        1.08        0.52      2.64 o 
  -6   5  13      136.05      129.81      2.92 o 
  -5   5  13      639.42      622.60      8.24 o 
  -4   5  13       46.60       39.92      3.06 o 
  -3   5  13       76.59       74.58      2.99 o 
  -2   5  13      159.48      148.45      3.10 o 
  -1   5  13      141.28      149.15      3.13 o 
   0   5  13       90.88      103.01      3.21 o 
   1   5  13      172.81      183.68      3.58 o 
   2   5  13        9.67       11.40      3.22 o 
   3   5  13      765.69      768.81     11.75 o 
   4   5  13      176.42      176.14      3.99 o 
   5   5  13      731.55      754.57     15.34 o 
   6   5  13       70.05       70.05      4.24 o 
   7   5  13      166.55      185.85      4.72 o 
   8   5  13       82.72       83.96      5.00 o 
 -13   6  13        2.32        3.39      3.48 o 
 -12   6  13        4.11        6.25      3.03 o 
 -11   6  13        9.23        7.80      3.10 o 
 -10   6  13       14.75       13.60      3.00 o 
  -9   6  13      231.23      227.32      3.79 o 
  -8   6  13        0.48        1.67      3.03 o 
  -7   6  13     1396.82     1370.57     20.42 o 
  -6   6  13       10.70        9.95      2.77 o 
  -5   6  13     1560.64     1509.96     17.77 o 
  -4   6  13       43.57       45.98      3.04 o 
  -3   6  13      398.80      381.09      4.75 o 
  -2   6  13       28.29       29.92      3.02 o 
  -1   6  13       74.75       74.63      2.96 o 
   0   6  13      430.94      430.53      4.75 o 
   1   6  13       35.58       31.24      3.31 o 
   2   6  13      536.25      554.72      4.93 o 
   3   6  13       88.86       88.61      3.83 o 
   4   6  13     1752.56     1785.43     17.40 o 
   5   6  13       64.01       59.94      4.11 o 
   6   6  13      109.23      104.11      4.37 o 
   7   6  13      150.86      144.64      4.82 o 
 -12   7  13       61.21       57.43      3.80 o 
 -11   7  13        3.77        2.18      3.59 o 
 -10   7  13       86.04       90.06      3.60 o 
  -9   7  13      239.42      239.73      4.42 o 
  -8   7  13      419.00      438.30      5.45 o 
  -7   7  13       81.57       78.67      3.25 o 
  -6   7  13     1217.66     1223.14     17.10 o 
  -5   7  13      191.23      186.99      3.69 o 
  -4   7  13      557.88      569.77      5.73 o 
  -3   7  13      206.79      210.78      3.68 o 
  -2   7  13        3.48        3.37      2.94 o 
  -1   7  13       28.61       28.21      3.30 o 
   0   7  13       57.54       51.23      3.39 o 
   1   7  13      446.41      446.71      5.60 o 
   2   7  13       49.17       56.81      3.63 o 
   3   7  13     1458.46     1445.19     21.08 o 
   4   7  13      116.60      125.02      4.63 o 
   5   7  13      563.62      555.44      5.79 o 
   6   7  13       34.00       32.75      4.70 o 
 -10   8  13       74.67       69.68      4.08 o 
  -9   8  13      106.10      114.65      3.85 o 
  -8   8  13        0.22        2.27      3.39 o 
  -7   8  13      292.14      276.02      4.50 o 
  -6   8  13       89.42       82.07      3.72 o 
  -5   8  13      582.96      596.73      8.39 o 
  -4   8  13      447.52      456.17      5.49 o 
  -3   8  13      107.33      122.68      3.57 o 
  -2   8  13      396.06      390.94      6.65 o 
  -1   8  13       55.00       60.62      3.72 o 
   0   8  13       65.12       68.34      3.59 o 
   1   8  13      103.99      101.34      3.99 o 
   2   8  13      289.37      307.14      4.58 o 
   3   8  13      105.45      117.17      4.30 o 
   4   8  13      905.83      916.55      8.09 o 
  -8   9  13       74.15       70.72      4.08 o 
  -7   9  13        4.12        5.43      4.03 o 
  -6   9  13      219.97      209.20      4.21 o 
  -5   9  13      115.60      122.86      3.84 o 
  -4   9  13      590.13      576.79     10.27 o 
  -3   9  13      251.63      252.96      4.29 o 
  -2   9  13      481.92      481.27      8.02 o 
  -1   9  13        0.07        2.75      3.66 o 
   0   9  13      382.80      352.53      5.03 o 
   1   9  13      149.78      152.43      4.45 o 
 -14   0  14      269.90      263.67      6.68 o 
 -12   0  14      710.10      708.11      6.94 o 
 -10   0  14      274.21      284.00      5.22 o 
  -8   0  14     1472.09     1485.21     16.61 o 
  -6   0  14     3340.56     3288.67     31.44 o 
  -4   0  14     4134.61     3992.29     68.34 o 
  -2   0  14      558.61      523.27      8.58 o 
   0   0  14      176.22      157.27      4.70 o 
   2   0  14       54.26       50.88      4.71 o 
   4   0  14      511.61      537.10     27.33 o 
   6   0  14      676.81      646.98     13.97 o 
   8   0  14      236.83      261.18      7.19 o 
 -15   1  14        1.27        1.67      2.93 o 
 -14   1  14       19.20       22.85      3.33 o 
 -13   1  14       30.04       29.29      3.30 o 
 -12   1  14        2.21        5.35      3.10 o 
 -11   1  14      263.28      256.24      3.40 o 
 -10   1  14       10.47       10.30      2.78 o 
  -9   1  14      508.68      519.79      7.94 o 
  -8   1  14        2.87        6.24      2.53 o 
  -7   1  14     3037.22     2996.92     12.54 o 
  -6   1  14      411.34      427.65      3.76 o 
  -5   1  14     1911.82     1907.88     14.10 o 
  -4   1  14      114.86      123.85      2.77 o 
  -3   1  14     1583.45     1558.12     14.99 o 
  -2   1  14       66.93       66.45      3.07 o 
  -1   1  14       20.88       28.90      2.80 o 
   0   1  14       67.56       64.93      2.93 o 
   1   1  14       18.14       20.66      3.02 o 
   2   1  14      627.46      598.32      7.77 o 
   3   1  14      616.43      565.60     40.18 o 
   4   1  14       38.48       42.15      3.36 o 
   5   1  14      173.47      181.55      4.12 o 
   6   1  14       37.78       50.34      4.21 o 
   7   1  14       31.85       38.13      4.72 o 
   8   1  14       79.42       93.78      4.57 o 
   9   1  14        4.35        7.55      5.22 o 
 -15   2  14       10.42        5.50      3.36 o 
 -14   2  14       62.13       58.26      3.60 o 
 -13   2  14       27.48       32.94      2.88 o 
 -12   2  14        1.47       -1.39      2.92 o 
 -11   2  14       96.11       97.22      3.24 o 
 -10   2  14      128.96      139.91      3.17 o 
  -9   2  14       44.19       47.17      2.52 o 
  -8   2  14     1887.43     1916.40     21.01 o 
  -7   2  14        0.34        2.36      2.35 o 
  -6   2  14      846.61      844.78      5.03 o 
  -5   2  14      100.09       95.04      2.94 o 
  -4   2  14      703.41      691.27      5.24 o 
  -3   2  14      159.26      176.38      3.16 o 
  -2   2  14        0.87       -0.20      2.65 o 
  -1   2  14      137.80      143.36      3.04 o 
   0   2  14       22.69       30.22      3.10 o 
   1   2  14       78.44       80.37      3.05 o 
   2   2  14      905.49      907.73     10.28 o 
   3   2  14        2.19        3.10      3.20 o 
   4   2  14      265.26      254.90      5.86 o 
   5   2  14      108.76      100.02      3.91 o 
   6   2  14        4.94        6.56      3.83 o 
   7   2  14      390.80      426.26      8.42 o 
   8   2  14        6.05        5.09      4.11 o 
 -15   3  14        0.63        2.29      3.51 o 
 -14   3  14       45.41       40.75      3.70 o 
 -13   3  14        1.57        1.21      3.06 o 
 -12   3  14      293.06      280.82      4.65 o 
 -11   3  14       95.03       92.57      3.18 o 
 -10   3  14     1078.31     1070.34     12.14 o 
  -9   3  14      821.38      847.72      9.73 o 
  -8   3  14       94.64      107.86      3.19 o 
  -7   3  14     1667.37     1684.48     23.06 o 
  -6   3  14        2.81        5.10      2.51 o 
  -5   3  14      867.72      830.09      8.09 o 
  -4   3  14      947.92      943.88      9.16 o 
  -3   3  14     1288.80     1243.75     17.06 o 
  -2   3  14     1048.95     1054.74     16.31 o 
  -1   3  14        8.10       12.62      2.83 o 
   0   3  14     1061.02     1020.81     13.60 o 
   1   3  14       33.02       33.51      3.22 o 
   2   3  14      528.57      521.01      9.35 o 
   3   3  14      349.27      350.43      4.39 o 
   4   3  14      219.63      210.67      4.23 o 
   5   3  14      124.30      125.91      4.28 o 
   6   3  14       96.89      100.70      4.09 o 
   7   3  14      178.98      182.66      4.56 o 
   8   3  14      370.82      379.74      5.57 o 
 -14   4  14       98.16       99.88      3.66 o 
 -13   4  14       69.06       71.96      3.18 o 
 -12   4  14       29.03       29.51      3.00 o 
 -11   4  14      315.28      310.09      3.76 o 
 -10   4  14        2.34        1.53      2.76 o 
  -9   4  14      610.88      642.30      6.15 o 
  -8   4  14      278.48      277.75      3.80 o 
  -7   4  14      155.47      156.19      3.03 o 
  -6   4  14      246.99      248.05      3.78 o 
  -5   4  14      147.31      138.82      3.13 o 
  -4   4  14     1256.25     1214.67     12.42 o 
  -3   4  14     1321.23     1304.94     14.84 o 
  -2   4  14        4.99        8.46      2.86 o 
  -1   4  14      744.24      744.15      8.24 o 
   0   4  14       75.62       73.33      2.95 o 
   1   4  14      690.98      685.42      8.13 o 
   2   4  14       56.35       53.00      3.55 o 
   3   4  14       92.83      102.60      3.56 o 
   4   4  14       81.15       77.41      4.08 o 
   5   4  14       25.60       25.60      4.02 o 
   6   4  14      256.78      283.84      4.76 o 
   7   4  14      330.65      361.03      5.16 o 
 -13   5  14      330.02      326.20      7.39 o 
 -12   5  14       82.55       93.57      3.45 o 
 -11   5  14      289.58      273.03      3.81 o 
 -10   5  14      321.48      326.37      5.90 o 
  -9   5  14      168.56      165.04      3.47 o 
  -8   5  14       98.26      109.67      3.12 o 
  -7   5  14      193.08      185.21      3.25 o 
  -6   5  14       36.27       34.37      2.96 o 
  -5   5  14       14.03       11.77      2.82 o 
  -4   5  14     1245.71     1240.23     13.38 o 
  -3   5  14      236.57      240.93      3.74 o 
  -2   5  14      936.44      934.38      8.10 o 
  -1   5  14      531.73      534.92      6.09 o 
   0   5  14      337.23      329.46      3.99 o 
   1   5  14        0.75       -1.19      3.41 o 
   2   5  14       28.17       26.14      3.50 o 
   3   5  14       20.16       21.24      3.88 o 
   4   5  14        0.43        1.78      3.58 o 
   5   5  14      161.94      157.19      4.57 o 
   6   5  14      329.64      353.58      6.30 o 
   7   5  14      115.92      128.92      4.94 o 
 -12   6  14      123.39      125.10      3.80 o 
 -11   6  14      397.08      358.91      4.81 o 
 -10   6  14        3.67        0.37      3.38 o 
  -9   6  14      420.30      425.09      6.05 o 
  -8   6  14        3.41        1.48      2.90 o 
  -7   6  14       28.52       28.11      3.20 o 
  -6   6  14        3.64        5.22      3.23 o 
  -5   6  14      168.82      163.99      3.28 o 
  -4   6  14      107.07      109.60      3.54 o 
  -3   6  14     1349.49     1351.06     16.67 o 
  -2   6  14      963.10      946.74      9.71 o 
  -1   6  14      504.60      502.24      4.74 o 
   0   6  14        5.55        6.49      3.04 o 
   1   6  14        0.70        1.89      3.21 o 
   2   6  14       29.76       29.92      3.85 o 
   3   6  14       35.69       36.41      3.90 o 
   4   6  14        0.01        2.49      3.95 o 
   5   6  14      355.89      384.32      6.58 o 
   6   6  14       65.83       64.49      4.90 o 
 -11   7  14       88.26       89.66      3.63 o 
 -10   7  14      901.54      873.10      8.56 o 
  -9   7  14       16.47       14.92      3.36 o 
  -8   7  14      211.42      223.28      4.11 o 
  -7   7  14       64.01       65.58      3.28 o 
  -6   7  14       44.11       43.28      3.47 o 
  -5   7  14       10.05        5.86      3.33 o 
  -4   7  14      493.56      495.94      5.83 o 
  -3   7  14      295.63      295.31      3.84 o 
  -2   7  14      885.81      932.48     11.95 o 
  -1   7  14       29.88       26.45      3.56 o 
   0   7  14      251.89      265.48      4.39 o 
   1   7  14       32.86       37.90      3.83 o 
   2   7  14        8.05       10.20      3.97 o 
   3   7  14      134.39      116.55      4.68 o 
   4   7  14       54.18       61.05      4.15 o 
  -9   8  14      871.50      858.93      8.13 o 
  -8   8  14      318.33      299.96      7.95 o 
  -7   8  14       84.66       90.31      3.93 o 
  -6   8  14      282.21      290.46      4.50 o 
  -5   8  14      600.10      562.54      6.11 o 
  -4   8  14       92.26       96.33      3.83 o 
  -3   8  14     1115.56     1110.78     15.55 o 
  -2   8  14      263.91      257.98      4.27 o 
  -1   8  14     1058.35     1047.46     11.56 o 
   0   8  14      127.30      127.93      4.15 o 
   1   8  14       46.38       47.14      4.07 o 
   2   8  14      212.23      225.02      4.77 o 
  -6   9  14      479.62      439.83      5.44 o 
  -5   9  14      449.59      443.98      8.18 o 
  -4   9  14      438.29      426.06      4.94 o 
  -3   9  14      242.96      248.37      4.34 o 
  -2   9  14      716.10      684.38     11.61 o 
  -1   9  14      186.19      185.22      4.43 o 
 -15   0  15      608.42      642.40     14.06 o 
 -13   0  15     1080.21     1137.10     19.41 o 
 -11   0  15     1196.64     1253.45     29.14 o 
  -9   0  15      731.51      802.94     11.40 o 
  -7   0  15       84.54       82.26      3.86 o 
  -5   0  15      830.22      843.71     18.03 o 
  -3   0  15     1255.59     1219.04     34.21 o 
  -1   0  15      425.03      459.14      9.21 o 
   1   0  15      381.90      381.57      8.03 o 
   3   0  15       66.71       61.59      4.72 o 
   5   0  15     1044.96     1090.34     10.16 o 
   7   0  15     1288.13     1287.04     33.72 o 
 -15   1  15      106.84      107.71      3.60 o 
 -14   1  15     1463.76     1485.81     17.46 o 
 -13   1  15       17.40       24.55      3.15 o 
 -12   1  15     1253.06     1196.78     15.46 o 
 -11   1  15       40.09       43.00      2.92 o 
 -10   1  15     1943.35     1990.78     26.72 o 
  -9   1  15       26.21       26.53      3.10 o 
  -8   1  15      232.98      218.97      3.36 o 
  -7   1  15      218.08      217.21      3.81 o 
  -6   1  15      351.61      375.17      4.22 o 
  -5   1  15      132.71      137.22      3.17 o 
  -4   1  15      118.44      124.95      2.82 o 
  -3   1  15       76.47       77.85      3.01 o 
  -2   1  15      995.91      990.94      7.11 o 
  -1   1  15        6.57        6.80      2.75 o 
   0   1  15       99.93      108.83      3.27 o 
   1   1  15      299.04      307.07      4.84 o 
   2   1  15      396.68      377.94      4.88 o 
   3   1  15      155.03      163.31      3.82 o 
   4   1  15      398.02      399.63      8.60 o 
   5   1  15      142.34      148.02      4.80 o 
   6   1  15     1728.37     1722.93     17.86 o 
   7   1  15       82.99       85.02      4.78 o 
   8   1  15      510.36      476.65      6.34 o 
 -15   2  15      570.02      511.96      8.43 o 
 -14   2  15      219.89      217.74      3.82 o 
 -13   2  15     1679.06     1603.56     21.76 o 
 -12   2  15      182.87      186.76      3.59 o 
 -11   2  15     3389.29     3295.85     33.22 o 
 -10   2  15        1.58        5.98      2.69 o 
  -9   2  15      831.67      820.05      6.87 o 
  -8   2  15       36.74       41.57      2.45 o 
  -7   2  15       65.25       63.05      2.62 o 
  -6   2  15        1.76        0.35      2.62 o 
  -5   2  15     1111.84     1112.47     10.73 o 
  -4   2  15      475.94      481.91      5.74 o 
  -3   2  15        8.75        9.34      2.81 o 
  -2   2  15      434.13      444.74      4.80 o 
  -1   2  15        1.98        6.74      2.99 o 
   0   2  15       69.85       71.61      3.25 o 
   1   2  15      108.92      103.12      3.26 o 
   2   2  15      539.60      551.23      7.03 o 
   3   2  15       53.81       48.75      3.45 o 
   4   2  15      306.96      320.67      7.07 o 
   5   2  15     1120.83     1114.97     20.76 o 
   6   2  15      243.63      251.97      4.99 o 
   7   2  15      637.81      596.71      6.25 o 
 -14   3  15     1054.42     1061.39     12.12 o 
 -13   3  15      117.41      119.62      3.61 o 
 -12   3  15      797.00      800.36     12.79 o 
 -11   3  15        0.94        0.13      2.97 o 
 -10   3  15     1136.52     1135.90     16.23 o 
  -9   3  15     1016.40     1004.28     11.05 o 
  -8   3  15      261.74      275.37      4.34 o 
  -7   3  15      247.58      248.93      3.66 o 
  -6   3  15      149.25      149.75      3.31 o 
  -5   3  15      434.72      428.14      3.62 o 
  -4   3  15      308.60      301.14      3.52 o 
  -3   3  15        7.53        7.22      2.80 o 
  -2   3  15       46.75       48.14      2.83 o 
  -1   3  15       64.00       65.66      2.94 o 
   0   3  15      134.47      134.60      3.17 o 
   1   3  15     1004.93     1018.80     14.91 o 
   2   3  15      227.58      221.92      4.07 o 
   3   3  15     1043.11     1041.32     13.74 o 
   4   3  15       92.60       94.22      3.93 o 
   5   3  15      596.56      613.98      9.25 o 
   6   3  15      298.72      322.53      4.89 o 
   7   3  15      328.57      333.62      5.61 o 
 -14   4  15      221.36      211.45      7.01 o 
 -13   4  15      108.46      113.99      3.72 o 
 -12   4  15        1.28        2.60      2.89 o 
 -11   4  15      149.31      160.12      3.58 o 
 -10   4  15      506.20      506.94      5.18 o 
  -9   4  15       54.64       51.57      3.18 o 
  -8   4  15     1814.92     1805.02     16.72 o 
  -7   4  15      114.43      125.94      3.11 o 
  -6   4  15      892.85      858.62      6.55 o 
  -5   4  15        6.99        6.24      2.78 o 
  -4   4  15     1164.48     1164.61     19.64 o 
  -3   4  15      119.72      126.62      3.17 o 
  -2   4  15        0.20        0.59      2.99 o 
  -1   4  15      733.13      738.51      8.26 o 
   0   4  15      690.44      710.59      9.06 o 
   1   4  15      623.27      633.83      9.55 o 
   2   4  15      748.67      751.93      7.32 o 
   3   4  15       55.50       50.28      3.95 o 
   4   4  15      656.14      668.64      5.51 o 
   5   4  15        4.75        6.21      3.90 o 
   6   4  15      371.01      376.49      5.13 o 
 -13   5  15      120.40      131.54      3.87 o 
 -12   5  15       20.07       20.53      3.44 o 
 -11   5  15       24.22       28.21      3.32 o 
 -10   5  15      100.68      108.08      3.55 o 
  -9   5  15      345.86      366.95      4.37 o 
  -8   5  15      241.25      250.69      5.71 o 
  -7   5  15      449.83      465.43      4.30 o 
  -6   5  15        0.48       -0.29      2.82 o 
  -5   5  15      463.63      467.32      4.88 o 
  -4   5  15       61.08       66.02      3.21 o 
  -3   5  15        0.55        2.89      2.79 o 
  -2   5  15      371.82      355.83      4.18 o 
  -1   5  15        0.25        3.55      3.00 o 
   0   5  15      261.29      267.27      4.00 o 
   1   5  15      339.52      371.35      4.55 o 
   2   5  15      127.02      129.51      4.17 o 
   3   5  15      591.25      614.81      5.44 o 
   4   5  15        0.04       -2.60      3.73 o 
   5   5  15      521.46      542.84      8.12 o 
 -12   6  15        3.92        0.77      3.49 o 
 -11   6  15       15.54       11.88      3.32 o 
 -10   6  15       24.95       31.71      3.53 o 
  -9   6  15      171.99      170.31      3.35 o 
  -8   6  15      196.23      200.22      4.30 o 
  -7   6  15      460.09      448.60      4.63 o 
  -6   6  15      129.75      139.69      3.71 o 
  -5   6  15      258.31      252.64      5.18 o 
  -4   6  15       46.51       46.61      3.07 o 
  -3   6  15        3.72        6.11      3.29 o 
  -2   6  15      232.55      237.79      5.01 o 
  -1   6  15      152.01      146.09      3.72 o 
   0   6  15      180.86      180.85      3.86 o 
   1   6  15      119.68      122.48      4.13 o 
   2   6  15      712.30      741.01      8.23 o 
   3   6  15       24.28       24.45      4.15 o 
   4   6  15     1351.69     1387.81      7.04 o 
 -10   7  15       70.11       66.64      3.70 o 
  -9   7  15      479.63      453.86      7.03 o 
  -8   7  15      527.79      542.06      7.41 o 
  -7   7  15      445.92      446.98      9.07 o 
  -6   7  15       60.85       59.14      3.36 o 
  -5   7  15      321.43      314.81      5.35 o 
  -4   7  15       95.89       91.89      3.95 o 
  -3   7  15       12.56       13.90      3.58 o 
  -2   7  15        9.30        7.78      3.53 o 
  -1   7  15        0.87        2.23      3.57 o 
   0   7  15        9.90       10.60      3.92 o 
   1   7  15      539.02      521.74     10.56 o 
   2   7  15       34.45       36.04      4.21 o 
   3   7  15     1057.31     1027.37     16.92 o 
  -8   8  15      730.68      686.80     13.05 o 
  -7   8  15      143.69      138.11      4.49 o 
  -6   8  15      113.12      122.71      4.07 o 
  -5   8  15       12.10        9.75      3.85 o 
  -4   8  15      107.49      108.29      3.99 o 
  -3   8  15       24.70       22.40      3.79 o 
  -2   8  15       78.70       73.36      4.02 o 
  -1   8  15       15.05       13.41      3.82 o 
   0   8  15       12.74       14.01      4.07 o 
 -14   0  16       31.18       54.82      4.74 o 
 -12   0  16       83.89       93.35      4.26 o 
 -10   0  16      348.14      343.83      6.05 o 
  -8   0  16      288.67      321.19      5.18 o 
  -6   0  16     1811.44     1825.25     36.05 o 
  -4   0  16      761.01      745.56     22.23 o 
  -2   0  16      283.67      275.84      5.38 o 
   0   0  16      499.15      491.41     10.77 o 
   2   0  16     1394.37     1367.44     28.85 o 
   4   0  16      687.89      673.03     21.75 o 
   6   0  16      307.50      345.60      7.66 o 
 -14   1  16        6.77        6.06      3.72 o 
 -13   1  16       24.35       23.51      3.47 o 
 -12   1  16        0.32        2.05      3.44 o 
 -11   1  16        0.09       -1.41      3.21 o 
 -10   1  16      113.20      120.09      3.56 o 
  -9   1  16       59.44       56.55      3.16 o 
  -8   1  16        0.23       -0.80      2.74 o 
  -7   1  16      794.87      842.27      9.37 o 
  -6   1  16      466.63      470.03      4.84 o 
  -5   1  16      503.35      514.67      8.89 o 
  -4   1  16      643.40      629.89      4.56 o 
  -3   1  16        7.93        5.29      2.72 o 
  -2   1  16      514.68      513.58      6.01 o 
  -1   1  16      912.86      884.54      8.65 o 
   0   1  16       42.08       39.12      3.01 o 
   1   1  16     1732.68     1756.76     19.98 o 
   2   1  16        0.90        2.61      3.45 o 
   3   1  16     1629.56     1579.41     22.66 o 
   4   1  16       38.09       46.46      4.08 o 
   5   1  16      465.23      486.13      6.07 o 
   6   1  16       27.40       26.51      4.74 o 
 -14   2  16       45.90       53.18      3.47 o 
 -13   2  16      185.70      192.34      3.69 o 
 -12   2  16        0.21        1.22      3.00 o 
 -11   2  16       20.05       21.41      3.18 o 
 -10   2  16      159.30      162.80      3.19 o 
  -9   2  16       64.40       62.33      2.82 o 
  -8   2  16      164.17      168.93      3.19 o 
  -7   2  16       45.98       44.81      2.79 o 
  -6   2  16      232.64      245.97      4.29 o 
  -5   2  16      370.80      380.41      6.16 o 
  -4   2  16      599.69      587.96      5.73 o 
  -3   2  16      720.72      713.42      6.49 o 
  -2   2  16       12.34        8.81      2.88 o 
  -1   2  16     1160.39     1160.42      9.26 o 
   0   2  16      808.13      806.17     11.06 o 
   1   2  16      288.46      294.85      4.96 o 
   2   2  16     2031.89     2057.37     23.85 o 
   3   2  16      208.92      235.28      4.47 o 
   4   2  16      497.68      497.54      8.30 o 
   5   2  16        7.87        5.03      3.82 o 
   6   2  16      100.52       98.80      4.73 o 
 -13   3  16       10.58        7.34      3.39 o 
 -12   3  16      106.92      103.96      3.37 o 
 -11   3  16       85.42       75.35      3.26 o 
 -10   3  16        0.35        3.12      3.13 o 
  -9   3  16        5.85        5.69      2.92 o 
  -8   3  16        5.23        6.59      2.82 o 
  -7   3  16      562.18      570.39      6.13 o 
  -6   3  16       62.11       67.04      2.86 o 
  -5   3  16      424.53      435.53      5.18 o 
  -4   3  16      422.31      445.43      4.51 o 
  -3   3  16     1011.84     1010.02     11.89 o 
  -2   3  16     1741.71     1787.84     29.63 o 
  -1   3  16        2.33        5.48      2.95 o 
   0   3  16      744.32      704.02     12.66 o 
   1   3  16      427.49      439.20      6.35 o 
   2   3  16      168.34      185.06      4.20 o 
   3   3  16      337.60      341.38      5.83 o 
   4   3  16       12.88       22.44      4.19 o 
   5   3  16        1.69        3.31      4.18 o 
   6   3  16      172.26      187.21      4.89 o 
 -13   4  16      377.72      369.92      7.30 o 
 -12   4  16        8.80        9.74      3.24 o 
 -11   4  16        6.64        9.28      3.24 o 
 -10   4  16       83.67       76.53      3.38 o 
  -9   4  16       54.97       56.67      3.11 o 
  -8   4  16      181.52      180.63      3.42 o 
  -7   4  16       82.38       88.56      3.10 o 
  -6   4  16      258.21      256.79      3.68 o 
  -5   4  16      341.33      341.35      6.88 o 
  -4   4  16      152.11      149.61      3.48 o 
  -3   4  16     2049.55     2062.50     28.37 o 
  -2   4  16        0.15       -0.06      3.06 o 
  -1   4  16     1847.22     1902.10     21.21 o 
   0   4  16      117.19      120.12      3.51 o 
   1   4  16      181.60      162.10      3.67 o 
   2   4  16      234.48      233.60      4.14 o 
   3   4  16       22.21       31.52      4.60 o 
   4   4  16       70.93       82.30      4.88 o 
   5   4  16        6.71        6.86      4.79 o 
 -12   5  16       58.65       58.91      3.68 o 
 -11   5  16        1.69        3.41      3.01 o 
 -10   5  16       35.94       38.77      3.54 o 
  -9   5  16        1.47        2.95      3.38 o 
  -8   5  16       67.86       70.49      3.04 o 
  -7   5  16       94.59       96.10      3.34 o 
  -6   5  16      177.27      177.98      3.44 o 
  -5   5  16       35.31       37.84      3.27 o 
  -4   5  16     2267.71     2284.88     25.80 o 
  -3   5  16        2.40        2.82      3.30 o 
  -2   5  16     2577.88     2578.89     38.78 o 
  -1   5  16       25.57       27.06      3.44 o 
   0   5  16      540.35      540.96     10.36 o 
   1   5  16       61.08       64.74      3.74 o 
   2   5  16      118.39      106.12      4.07 o 
   3   5  16      345.01      363.10      5.03 o 
   4   5  16        0.81        4.65      4.28 o 
 -11   6  16        6.82        3.57      3.58 o 
 -10   6  16       79.47       83.46      3.90 o 
  -9   6  16       44.97       50.87      3.46 o 
  -8   6  16        0.34        0.56      3.34 o 
  -7   6  16       52.46       64.89      3.53 o 
  -6   6  16       39.77       49.42      3.42 o 
  -5   6  16      886.08      901.19     14.06 o 
  -4   6  16       75.28       73.18      3.50 o 
  -3   6  16     1758.54     1748.55     24.13 o 
  -2   6  16       72.46       73.80      3.87 o 
  -1   6  16     1005.40     1031.55     13.80 o 
   0   6  16       28.84       31.52      3.59 o 
   1   6  16      205.02      218.11      4.44 o 
   2   6  16       33.28       29.03      3.81 o 
   3   6  16       16.09       17.89      4.68 o 
  -9   7  16       10.42        9.04      3.76 o 
  -8   7  16       26.09       20.13      3.70 o 
  -7   7  16       32.04       34.17      3.81 o 
  -6   7  16      128.14      137.16      3.62 o 
  -5   7  16       69.99       72.92      3.71 o 
  -4   7  16      321.59      329.84      5.62 o 
  -3   7  16      205.56      193.85      4.55 o 
  -2   7  16     1187.64     1199.99     20.86 o 
  -1   7  16      248.68      261.13      5.58 o 
   0   7  16      390.28      401.04     11.08 o 
   1   7  16       49.73       47.56      3.91 o 
 -13   0  17     1345.21     1423.33     34.61 o 
 -11   0  17      327.43      360.74      5.78 o 
  -9   0  17       70.37       81.83      4.67 o 
  -7   0  17     1141.36     1135.89     14.11 o 
  -5   0  17     3383.28     3297.96     75.39 o 
  -3   0  17      997.38      958.84     16.36 o 
  -1   0  17       42.29       51.35      4.58 o 
   1   0  17        0.32        1.53      4.98 o 
   3   0  17       27.91       35.61      6.18 o 
   5   0  17      159.68      162.51      8.04 o 
 -13   1  17       49.48       50.83      3.97 o 
 -12   1  17      816.42      840.49     19.49 o 
 -11   1  17       92.44       91.08      3.27 o 
 -10   1  17      515.87      527.23      6.03 o 
  -9   1  17      852.59      854.01     14.62 o 
  -8   1  17       96.68      101.00      3.34 o 
  -7   1  17      273.02      253.87      3.70 o 
  -6   1  17     1514.44     1564.76     20.34 o 
  -5   1  17      372.56      367.21      5.62 o 
  -4   1  17     1846.44     1798.74     29.30 o 
  -3   1  17      447.05      457.91      3.94 o 
  -2   1  17      140.72      152.83      3.29 o 
  -1   1  17       98.65      101.33      3.37 o 
   0   1  17       42.08       42.63      3.39 o 
   1   1  17      153.59      150.63      4.10 o 
   2   1  17       20.63       25.79      3.73 o 
   3   1  17      119.72      107.85      4.59 o 
   4   1  17      279.42      284.97      5.32 o 
   5   1  17      166.21      170.61      4.81 o 
 -13   2  17     1123.72     1070.79     18.02 o 
 -12   2  17        0.48        0.36      3.42 o 
 -11   2  17     1003.07      973.78     21.70 o 
 -10   2  17      857.98      855.00     12.36 o 
  -9   2  17      101.22      101.16      3.19 o 
  -8   2  17      954.03      955.52     13.71 o 
  -7   2  17      460.28      485.31      7.25 o 
  -6   2  17       97.21      100.20      3.28 o 
  -5   2  17      779.19      828.97     11.41 o 
  -4   2  17      221.45      224.93      4.52 o 
  -3   2  17      610.87      627.53     10.54 o 
  -2   2  17        0.04        1.24      2.80 o 
  -1   2  17       24.14       27.17      3.12 o 
   0   2  17        0.02       -0.48      3.29 o 
   1   2  17        0.78        0.17      3.23 o 
   2   2  17       34.23       37.06      3.92 o 
   3   2  17       65.70       71.16      4.30 o 
   4   2  17       44.14       45.60      4.19 o 
   5   2  17       54.81       58.33      4.67 o 
 -13   3  17       18.88       15.23      3.71 o 
 -12   3  17      468.91      465.88     12.95 o 
 -11   3  17      157.83      164.55      3.68 o 
 -10   3  17      793.12      808.92     10.31 o 
  -9   3  17     1490.31     1528.55     20.79 o 
  -8   3  17      145.52      146.10      3.49 o 
  -7   3  17      635.57      645.83      8.26 o 
  -6   3  17       50.70       51.06      3.00 o 
  -5   3  17      400.12      395.69      7.06 o 
  -4   3  17      477.80      469.74      4.70 o 
  -3   3  17       81.38       78.98      3.30 o 
  -2   3  17       67.77       72.48      3.52 o 
  -1   3  17       11.41       17.03      3.24 o 
   0   3  17       53.86       58.10      3.42 o 
   1   3  17       27.69       36.09      3.40 o 
   2   3  17       51.99       54.69      3.70 o 
   3   3  17        2.22        1.37      4.25 o 
   4   3  17        0.49        1.80      4.24 o 
 -12   4  17      195.83      196.09      4.09 o 
 -11   4  17      447.04      458.76      9.34 o 
 -10   4  17     1083.15     1112.10     25.62 o 
  -9   4  17       14.18       14.88      3.40 o 
  -8   4  17     2182.95     2229.63     27.72 o 
  -7   4  17      253.28      248.72      4.06 o 
  -6   4  17     1647.19     1626.21     25.49 o 
  -5   4  17      196.68      203.22      3.52 o 
  -4   4  17      710.68      705.60      6.41 o 
  -3   4  17      416.49      392.72      8.01 o 
  -2   4  17       30.12       31.04      3.36 o 
  -1   4  17        0.99        0.62      3.36 o 
   0   4  17        2.87        2.76      3.65 o 
   1   4  17      116.79      123.32      4.38 o 
   2   4  17       21.04       29.96      3.77 o 
   3   4  17        0.22        2.39      4.53 o 
   4   4  17      104.17      109.65      4.60 o 
 -11   5  17      236.77      240.41      6.77 o 
 -10   5  17      303.70      293.26      6.86 o 
  -9   5  17      953.51      969.75     18.61 o 
  -8   5  17      307.66      310.25      6.15 o 
  -7   5  17     1768.60     1734.11     24.58 o 
  -6   5  17      136.46      144.07      3.68 o 
  -5   5  17      537.92      509.02     10.97 o 
  -4   5  17      438.55      457.39      7.80 o 
  -3   5  17       89.69       96.34      3.81 o 
  -2   5  17        2.35        1.08      3.71 o 
  -1   5  17        0.63        3.35      3.33 o 
   0   5  17       59.34       72.63      4.09 o 
   1   5  17        5.93        7.29      3.90 o 
   2   5  17       23.96       23.47      4.48 o 
  -9   6  17        8.13        8.04      3.64 o 
  -8   6  17     1645.10     1670.07     34.44 o 
  -7   6  17       22.95       22.40      3.81 o 
  -6   6  17      505.46      506.35      7.24 o 
  -5   6  17       23.46       18.25      3.45 o 
  -4   6  17        4.59        5.18      3.49 o 
  -3   6  17       80.02       83.41      3.72 o 
  -2   6  17       56.10       63.80      3.81 o 
  -1   6  17      152.68      146.28      4.39 o 
   0   6  17       93.24      109.87      4.60 o 
   1   6  17      244.87      251.82      5.23 o 
  -6   7  17      214.06      215.86      4.17 o 
  -5   7  17      109.95      105.29      4.03 o 
  -4   7  17       22.73       22.10      3.95 o 
  -3   7  17        0.34        1.38      3.82 o 
  -2   7  17      105.36      100.63      4.60 o 
 -12   0  18      413.84      428.44      5.91 o 
 -10   0  18       59.59       63.05      4.30 o 
  -8   0  18       98.53       98.19      4.40 o 
  -6   0  18       32.51       28.88      4.49 o 
  -4   0  18       47.21       48.92      4.73 o 
  -2   0  18      119.57      119.81      5.40 o 
   0   0  18     2266.61     2408.96     58.63 o 
   2   0  18     1810.20     1849.27     29.95 o 
   4   0  18     1667.99     1667.39     24.74 o 
 -12   1  18       81.55       80.49      3.73 o 
 -11   1  18      460.38      449.32      7.54 o 
 -10   1  18        5.48        4.08      3.23 o 
  -9   1  18      235.01      218.37      3.82 o 
  -8   1  18        3.46        4.26      3.08 o 
  -7   1  18      228.58      230.21      5.20 o 
  -6   1  18      360.38      348.53      7.05 o 
  -5   1  18       35.92       43.26      3.36 o 
  -4   1  18       58.73       59.17      3.48 o 
  -3   1  18      109.72      105.26      3.33 o 
  -2   1  18       70.35       81.40      3.59 o 
  -1   1  18      369.72      364.23      6.07 o 
   0   1  18      163.15      163.92      4.17 o 
   1   1  18     1187.93     1282.45     18.02 o 
   2   1  18       33.36       40.73      4.49 o 
   3   1  18      903.60      915.98     13.59 o 
   4   1  18      110.58      114.70      5.04 o 
 -12   2  18      333.15      329.69     12.08 o 
 -11   2  18      226.11      200.88      4.90 o 
 -10   2  18      533.58      531.94     13.54 o 
  -9   2  18        6.38        6.13      3.56 o 
  -8   2  18      152.79      146.14      3.53 o 
  -7   2  18      168.34      156.87      4.37 o 
  -6   2  18       10.86       13.79      2.94 o 
  -5   2  18      591.43      591.72     10.26 o 
  -4   2  18      355.96      356.97      6.09 o 
  -3   2  18      246.32      247.44      3.91 o 
  -2   2  18       41.88       53.21      3.58 o 
  -1   2  18      320.36      329.88      4.46 o 
   0   2  18      425.98      430.54      4.66 o 
   1   2  18      217.78      233.99      4.11 o 
   2   2  18      378.14      399.61      7.73 o 
   3   2  18       93.81       97.92      4.85 o 
 -11   3  18      432.49      426.06     10.41 o 
 -10   3  18      357.83      359.28      6.98 o 
  -9   3  18      172.80      162.62      4.35 o 
  -8   3  18       53.50       53.50      3.22 o 
  -7   3  18        5.01        7.19      3.51 o 
  -6   3  18      133.51      142.65      3.99 o 
  -5   3  18       27.10       33.77      3.20 o 
  -4   3  18      155.09      157.67      3.71 o 
  -3   3  18       89.69       80.48      3.30 o 
  -2   3  18       91.19       90.10      3.60 o 
  -1   3  18      158.10      164.47      4.00 o 
   0   3  18       33.42       34.54      3.59 o 
   1   3  18      377.10      377.85     13.59 o 
   2   3  18        1.01        4.02      4.17 o 
   3   3  18      609.23      629.30     16.74 o 
 -10   4  18      148.85      135.73      3.56 o 
  -9   4  18        0.76        1.80      3.53 o 
  -8   4  18        4.82        5.05      3.18 o 
  -7   4  18       33.07       34.71      3.20 o 
  -6   4  18        1.31       -1.79      3.54 o 
  -5   4  18      402.94      426.60      8.69 o 
  -4   4  18        8.18       11.89      3.73 o 
  -3   4  18      320.05      318.97      7.75 o 
  -2   4  18        0.03        3.33      3.63 o 
  -1   4  18      122.75      130.38      3.75 o 
   0   4  18      292.15      318.58      4.69 o 
   1   4  18      119.65      122.02      5.00 o 
   2   4  18      470.19      487.57      6.60 o 
  -9   5  18       44.01       47.53      3.92 o 
  -8   5  18       46.63       57.20      3.58 o 
  -7   5  18       10.68        8.41      3.75 o 
  -6   5  18      201.61      199.84      3.84 o 
  -5   5  18       64.33       67.62      3.47 o 
  -4   5  18      545.91      558.53     12.09 o 
  -3   5  18      168.20      173.70      5.58 o 
  -2   5  18      479.43      516.10      8.24 o 
  -1   5  18       18.89       22.28      3.93 o 
   0   5  18      514.49      520.67      5.67 o 
  -6   6  18      110.33      110.27      4.11 o 
  -5   6  18      216.64      221.83      4.35 o 
  -4   6  18      261.51      261.81      4.39 o 
  -3   6  18      257.79      249.78      5.75 o 
  -2   6  18       72.86       75.25      4.26 o 
 -11   0  19        5.98        4.05      5.13 o 
  -9   0  19        9.87        9.28      4.70 o 
  -7   0  19      309.70      320.63     12.56 o 
  -5   0  19     1989.49     2000.82     44.48 o 
  -3   0  19     1394.55     1463.22     44.40 o 
  -1   0  19      363.98      395.40     13.02 o 
   1   0  19      166.23      194.72      6.00 o 
 -11   1  19      126.51      128.96      3.77 o 
 -10   1  19        2.80        4.99      3.47 o 
  -9   1  19      357.00      346.44      7.54 o 
  -8   1  19      174.82      182.63      3.75 o 
  -7   1  19       81.74       83.20      3.22 o 
  -6   1  19      731.50      765.32     15.87 o 
  -5   1  19        5.26        7.39      3.30 o 
  -4   1  19     2174.76     2211.71     44.93 o 
  -3   1  19        0.22       -0.55      3.62 o 
  -2   1  19      507.42      536.44      7.20 o 
  -1   1  19      168.56      179.84      4.13 o 
   0   1  19      200.99      202.35      4.11 o 
   1   1  19       37.92       41.55      3.91 o 
   2   1  19      211.13      228.62      5.25 o 
 -11   2  19        9.11        9.27      3.59 o 
 -10   2  19      260.21      263.80      4.08 o 
  -9   2  19        7.32        9.78      3.29 o 
  -8   2  19      246.26      242.40      6.15 o 
  -7   2  19      411.28      456.59      9.91 o 
  -6   2  19        1.87        6.94      3.41 o 
  -5   2  19      996.80     1093.74     11.94 o 
  -4   2  19        0.00        1.02      3.01 o 
  -3   2  19      638.76      646.05      7.63 o 
  -2   2  19      285.82      297.28      5.01 o 
  -1   2  19      245.48      254.62      5.48 o 
   0   2  19      499.84      534.37      5.36 o 
   1   2  19        0.74        3.24      4.01 o 
 -10   3  19      314.80      307.84      8.26 o 
  -9   3  19      305.84      311.48      7.29 o 
  -8   3  19       87.54       86.06      4.06 o 
  -7   3  19      504.51      518.41      9.26 o 
  -6   3  19      283.73      303.26      5.22 o 
  -5   3  19       87.06       82.88      3.45 o 
  -4   3  19      945.95     1007.07     15.26 o 
  -3   3  19       10.78       12.07      3.39 o 
  -2   3  19      203.56      203.38      4.08 o 
  -1   3  19      645.74      708.95     11.79 o 
   0   3  19       75.02       77.53      4.02 o 
   1   3  19      441.43      443.05      9.20 o 
  -9   4  19       14.84       13.28      3.63 o 
  -8   4  19      716.82      705.39     16.97 o 
  -7   4  19      173.84      163.44      3.88 o 
  -6   4  19      570.48      587.83     18.02 o 
  -5   4  19      483.07      489.89      9.90 o 
  -4   4  19       79.21       78.12      3.74 o 
  -3   4  19      483.21      496.70      8.60 o 
  -2   4  19      158.51      176.27      4.36 o 
  -1   4  19       38.96       44.79      4.10 o 
  -6   5  19       82.06       82.11      3.84 o 
  -5   5  19       36.96       32.75      4.04 o 
  -4   5  19      223.14      229.50      4.77 o 
  -3   5  19       17.80       16.99      3.66 o 
  -8   0  20     1082.52     1043.10     37.38 o 
  -6   0  20       28.58       17.50      4.73 o 
  -4   0  20       55.44       57.90      5.01 o 
  -2   0  20      167.12      180.95      7.20 o 
  -9   1  20      759.73      719.09     12.81 o 
  -8   1  20      184.20      186.91      4.60 o 
  -7   1  20      304.39      319.21      6.62 o 
  -6   1  20      140.30      132.77      4.84 o 
  -5   1  20       40.91       51.87      3.52 o 
  -4   1  20       22.00       15.68      3.83 o 
  -3   1  20      268.50      268.10      4.47 o 
  -2   1  20        0.15        0.49      3.77 o 
  -1   1  20       20.60       22.36      4.00 o 
  -8   2  20      853.91      860.69     24.26 o 
  -7   2  20      230.67      241.94      6.07 o 
  -6   2  20       88.77       87.52      3.93 o 
  -5   2  20      167.11      173.35      4.34 o 
  -4   2  20       12.34        9.59      3.43 o 
  -3   2  20       16.43       12.49      3.82 o 
  -2   2  20       59.48       67.35      4.19 o 
  -1   2  20       57.71       64.20      4.36 o 
  -7   3  20      364.08      357.92      8.52 o 
  -6   3  20      214.59      228.24      4.29 o 
  -5   3  20      133.31      121.48      4.17 o 
  -4   3  20       80.32       83.44      3.96 o 
  -3   3  20       18.02       22.35      3.62 o 
                                                 
